# Supplementary material for: (SP-4-4)-[Hydrogen N-({2-[(2S)-1-benzyl­pyrrolidine-2-carboxamido]phen­yl}(phen­yl)methyl­ene)-l-glutamato(2−)]nickel(II)
Source: Acta Crystallogr Sect E Struct Rep Online. 2009 Mar 28;65(Pt 4):m453–4. doi: 10.1107/S1600536809010861 (PMC2968851; doi:10.1107/S1600536809010861)
Supplement: Supplementary file 1 [file e-65-0m453-sup1.cif]

##############################################################################
###                                                                        ###
###        Electronic paper (Acta Crystallographica Section E)             ###
###                                                                        ###
##############################################################################
#                                                                            #
# This CIF contains the data in a paper accepted for publication in Acta     #
# Crystallographica Section E. It conforms to the requirements of Notes      #
# for Authors for Section E, and has been peer reviewed under the auspices   #
# of the IUCr Commission on Journals.                                        #
#                                                                            #
# Full details of the Crystallographic Information File format               #
# are given in the paper "The Crystallographic Information File (CIF):       #
# a New Standard Archive File for Crystallography" by S. R. Hall, F. H.      #
# Allen and I. D. Brown [Acta Cryst. (1991), A47, 655-685].                  #
#                                                                            #
# The current version of the core CIF dictionary is obtainable from          #
# ftp://ftp.iucr.org/pub/cif_core.dic. The current version number is 2.4.    #
#                                                                            #
# Software is freely available for graphical display of the structure(s) in  #
# this CIF.  For information consult the CIF home page http://www.iucr.org/  #
# cif/home.html                                                              #
#                                                                            #
# This file may be used for bona fide research purposes within the           #
# scientific community so long as proper attribution is given to the journal # 
# article from which it was obtained.                                        #
#                                                                            #
##############################################################################
                                             
data_global
_audit_creation_method     'from SHELXL97 CIF and IUCr SHELXL97-template'
_journal_date_recd_electronic     2009-03-18
_journal_date_accepted     2009-03-24
_journal_name_full     'Acta Crystallographica, Section E'
_journal_year     2009
_journal_volume     65
_journal_issue      4
_journal_page_first     m453
_journal_page_last     m454
_journal_paper_category     QM
_journal_coeditor_code     HK2646
_publ_contact_author_name     'Fei Cao'
_publ_contact_author_address
;
College of Life Science and Pharmaceutical Engineering,
Nanjing University of Technolgy,
Xinmofan Road No. 5 Nanjing,
Nanjing 210009
People's Republic of China
;
_publ_contact_author_email     wrzjd@126.com
_publ_contact_author_fax     '86 25  83172084'
_publ_contact_author_phone     '86 25  83172084'
_publ_section_title
;\
(<i>SP</i>-4--4)-[Hydrogen
<i>N</i>-({2-[(2<i>S</i>)-(1-benzylpyrrolidine-2-carboxamido]phenyl}(phenyl)\
methylene)-<i>L</i>-glutamato(2-)]nickel(II)
;
loop_
    _publ_author_name
    _publ_author_address
    'Jia-Dong Zhou'
;
College of Life Science and Pharmaceutical Engineering,
Nanjing University of Technology,
Xinmofan Road No. 5 Nanjing,
Nanjing 210009
People's Republic of China
;
    'Fei Cao'
;
College of Life Science and Pharmaceutical Engineering,
Nanjing University of Technology,
Xinmofan Road No. 5 Nanjing,
Nanjing 210009
People's Republic of China
;
    'Han-Jie Ying'
;
College of Life Science and Pharmaceutical Engineering,
Nanjing University of Technology,
Xinmofan Road No. 5 Nanjing,
Nanjing 210009
People's Republic of China
;
    'Ping Wei'
;
College of Life Science and Pharmaceutical Engineering,
Nanjing University of Technology,
Xinmofan Road No. 5 Nanjing,
Nanjing 210009
People's Republic of China
;
data_I
_audit_creation_method     SHELXL-97
_chemical_name_systematic
;
(<i>SP</i>-4-4)-[Hydrogen <i>N</i>-({2-[(2<i>S</i>)-(1-benzylpyrrolidine-2-
carboxamido]phenyl}(phenyl)methylene)-L-glutamato(2-)]nickel(II)
;
_chemical_name_common     ?
_chemical_formula_moiety     'C30 H29 N3 Ni O5'
_chemical_formula_sum     'C30 H29 N3 Ni O5'
_chemical_formula_iupac     '[Ni (C30 H29 N3 O5)]'
_chemical_formula_weight     570.27
_chemical_melting_point     ?
_symmetry_cell_setting     orthorhombic
_symmetry_space_group_name_H-M     'P 21 21 21'
_symmetry_space_group_name_Hall     'P 2ac 2ab'
loop_
    _symmetry_equiv_pos_as_xyz
    'x, y, z'
    '-x+1/2, -y, z+1/2'
    '-x, y+1/2, -z+1/2'
    'x+1/2, -y+1/2, -z'
_cell_length_a     9.4570(19)
_cell_length_b     14.293(3)
_cell_length_c     20.251(4)
_cell_angle_alpha     90.00
_cell_angle_beta     90.00
_cell_angle_gamma     90.00
_cell_volume     2737.3(10)
_cell_formula_units_Z     4
_cell_measurement_reflns_used     25
_cell_measurement_theta_min     9
_cell_measurement_theta_max     14
_cell_measurement_temperature     294(2)
_exptl_crystal_description     block
_exptl_crystal_colour     red
_exptl_crystal_size_max     0.30
_exptl_crystal_size_mid     0.20
_exptl_crystal_size_min     0.20
_exptl_crystal_density_diffrn     1.384
_exptl_crystal_density_meas     ?
_exptl_crystal_density_method     'not measured'
_exptl_crystal_F_000     1192
_exptl_absorpt_coefficient_mu     0.753
_exptl_absorpt_correction_type     psi-scan
_exptl_absorpt_process_details     '(North <i>et al.</i>,  1968)'
_exptl_absorpt_correction_T_min     0.8056
_exptl_absorpt_correction_T_max     0.8640
_exptl_special_details
;
;
_diffrn_ambient_temperature     294(2)
_diffrn_radiation_type     MoK\a
_diffrn_radiation_wavelength     0.71073
_diffrn_radiation_source     'fine-focus sealed tube'
_diffrn_radiation_monochromator     graphite
_diffrn_measurement_device_type     'Nonius--Nonius CAD-4'
_diffrn_measurement_method     \w/2\q
_diffrn_detector_area_resol_mean     ?
_diffrn_reflns_number     5494
_diffrn_reflns_av_R_equivalents     0.0668
_diffrn_reflns_av_sigmaI/netI     0.0507
_diffrn_reflns_theta_min     1.74
_diffrn_reflns_theta_max     25.31
_diffrn_reflns_theta_full     25.31
_diffrn_measured_fraction_theta_max     1.000
_diffrn_measured_fraction_theta_full     1.000
_diffrn_reflns_limit_h_min     0
_diffrn_reflns_limit_h_max     11
_diffrn_reflns_limit_k_min     0
_diffrn_reflns_limit_k_max     17
_diffrn_reflns_limit_l_min     -24
_diffrn_reflns_limit_l_max     24
_diffrn_standards_number     3
_diffrn_standards_interval_count     ?
_diffrn_standards_interval_time     120
_diffrn_standards_decay_%     1
_refine_special_details
;
Refinement of <i>F</i>^2^ against ALL reflections. The weighted <i>R</i>-factor
<i>wR</i> and goodness of fit <i>S</i> are based on <i>F</i>^2^, conventional
<i>R</i>-factors <i>R</i> are based on <i>F</i>, with <i>F</i> set to zero for
negative <i>F</i>^2^. The threshold expression of <i>F</i>^2^ >
\s(<i>F</i>^2^) is used only for calculating <i>R</i>-factors(gt) <i>etc</i>.
and is not relevant to the choice of reflections for refinement.
<i>R</i>-factors based on <i>F</i>^2^ are statistically about twice as large
as those based on <i>F</i>, and <i>R</i>- factors based on ALL data will be
even larger.
;
_reflns_number_total     4976
_reflns_number_gt     4168
_reflns_threshold_expression     I>2\s(I)
_refine_ls_structure_factor_coef     Fsqd
_refine_ls_matrix_type     full
_refine_ls_R_factor_all     0.0618
_refine_ls_R_factor_gt     0.0473
_refine_ls_wR_factor_gt     0.1275
_refine_ls_wR_factor_ref     0.1430
_refine_ls_goodness_of_fit_ref     1.000
_refine_ls_restrained_S_all     1.005
_refine_ls_number_reflns     4976
_refine_ls_number_parameters     334
_refine_ls_number_restraints     ?
_refine_ls_hydrogen_treatment     constr
_refine_ls_weighting_scheme     calc
_refine_ls_weighting_details
              'calc w=1/[\s^2^(Fo^2^)+(0.1P)^2^+0.28P] where P=(Fo^2^+2Fc^2^)/3'
_atom_sites_solution_hydrogens     geom
_atom_sites_solution_primary     direct
_atom_sites_solution_secondary     difmap
_refine_ls_shift/su_max     0.001
_refine_ls_shift/su_mean     0.000
_refine_diff_density_max     0.386
_refine_diff_density_min     -0.478
_refine_ls_extinction_method     none
_refine_ls_extinction_coef     ?
_refine_ls_abs_structure_details     'Flack (1983), 2145 Friedel pairs'
_refine_ls_abs_structure_Flack     0.00(2)
loop_
    _atom_type_symbol
    _atom_type_description
    _atom_type_scat_dispersion_real
    _atom_type_scat_dispersion_imag
    _atom_type_scat_source
    'C' 'C' 0.0033 0.0016
                         'International Tables Vol C Tables 4.2.6.8 and 6.1.1.4'
    'H' 'H' 0.0000 0.0000
                         'International Tables Vol C Tables 4.2.6.8 and 6.1.1.4'
    'N' 'N' 0.0061 0.0033
                         'International Tables Vol C Tables 4.2.6.8 and 6.1.1.4'
    'O' 'O' 0.0106 0.0060
                         'International Tables Vol C Tables 4.2.6.8 and 6.1.1.4'
    'Ni' 'Ni' 0.3393 1.1124
                         'International Tables Vol C Tables 4.2.6.8 and 6.1.1.4'
_computing_data_collection     'CAD-4 Software (Enraf--Nonius, 1989)'
_computing_cell_refinement     'CAD-4 Software (Enraf--Nonius, 1989)'
_computing_data_reduction     'XCAD4 (Harms & Wocadlo, 1995)'
_computing_structure_solution     'SHELXS97 (Sheldrick, 2008)'
_computing_structure_refinement     'SHELXL97 (Sheldrick, 2008)'
_computing_molecular_graphics     'PLATON (Spek, 2009)'
_computing_publication_material     'SHELXL97 (Sheldrick, 2008)'
loop_
    _atom_site_type_symbol
    _atom_site_label
    _atom_site_fract_x
    _atom_site_fract_y
    _atom_site_fract_z
    _atom_site_U_iso_or_equiv
    _atom_site_adp_type
    _atom_site_calc_flag
    _atom_site_refinement_flags
    _atom_site_occupancy
    _atom_site_disorder_assembly
    _atom_site_disorder_group
    Ni Ni 0.10306(6) 0.03868(4) 0.87481(3) 0.02921(16) Uani d . 1 . .
    O O1 -0.2907(4) 0.0036(3) 0.9260(2) 0.0672(13) Uani d . 1 . .
    O O2 0.3316(4) -0.3086(3) 0.7881(2) 0.0709(13) Uani d . 1 . .
    O O3 0.5596(4) -0.3039(3) 0.7646(3) 0.0745(14) Uani d . 1 . .
    H H3B 0.5403 -0.3513 0.7436 0.112 Uiso calc R 1 . .
    O O4 0.4826(3) 0.0397(3) 0.80568(16) 0.0444(8) Uani d . 1 . .
    O O5 0.2552(3) 0.0681(2) 0.82123(17) 0.0418(9) Uani d . 1 . .
    N N1 -0.0300(4) 0.0824(3) 0.8094(2) 0.0410(10) Uani d . 1 . .
    N N2 -0.0498(4) 0.0211(3) 0.92988(18) 0.0332(9) Uani d . 1 . .
    N N3 0.2332(4) -0.0207(2) 0.92937(17) 0.0274(8) Uani d . 1 . .
    C C1 -0.1321(8) 0.3251(5) 0.9817(5) 0.087 Uani d U 1 . .
    H H1A -0.1574 0.3511 1.0221 0.105 Uiso calc R 1 . .
    C C2 -0.2344(9) 0.3103(5) 0.9359(4) 0.079 Uani d U 1 . .
    H H2A -0.3270 0.3295 0.9436 0.095 Uiso calc R 1 . .
    C C3 -0.1983(8) 0.2664(5) 0.8781(5) 0.087(2) Uani d U 1 . .
    H H3A -0.2677 0.2558 0.8465 0.105 Uiso calc R 1 . .
    C C4 -0.0602(6) 0.2372(4) 0.8655(4) 0.0598(15) Uani d U 1 . .
    C C5 0.0440(8) 0.2567(4) 0.9092(4) 0.0727(19) Uani d U 1 . .
    H H5A 0.1375 0.2408 0.9004 0.087 Uiso calc R 1 . .
    C C6 0.0050(8) 0.3036(5) 0.9709(4) 0.080 Uani d U 1 . .
    H H6A 0.0736 0.3184 1.0021 0.096 Uiso calc R 1 . .
    C C7 -0.0263(6) 0.1871(4) 0.8028(3) 0.0541(15) Uani d . 1 . .
    H H7A 0.0671 0.2059 0.7881 0.065 Uiso calc R 1 . .
    H H7B -0.0935 0.2060 0.7691 0.065 Uiso calc R 1 . .
    C C8 -0.0002(6) 0.0406(6) 0.7432(2) 0.0621(16) Uani d . 1 . .
    H H8A -0.0502 0.0741 0.7087 0.075 Uiso calc R 1 . .
    H H8B 0.1003 0.0420 0.7337 0.075 Uiso calc R 1 . .
    C C9 -0.0521(6) -0.0571(5) 0.7487(3) 0.0694(19) Uani d . 1 . .
    H H9A 0.0134 -0.0957 0.7736 0.083 Uiso calc R 1 . .
    H H9B -0.0669 -0.0847 0.7055 0.083 Uiso calc R 1 . .
    C C10 -0.1893(6) -0.0450(5) 0.7850(3) 0.0636(15) Uani d . 1 . .
    H H10A -0.2080 -0.0988 0.8128 0.076 Uiso calc R 1 . .
    H H10B -0.2669 -0.0377 0.7541 0.076 Uiso calc R 1 . .
    C C11 -0.1723(5) 0.0431(4) 0.8270(2) 0.0406(11) Uani d . 1 . .
    H H11A -0.2463 0.0883 0.8156 0.049 Uiso calc R 1 . .
    C C12 -0.1781(5) 0.0219(4) 0.9002(2) 0.0434(12) Uani d . 1 . .
    C C13 -0.0335(5) 0.0151(3) 0.9983(2) 0.0344(10) Uani d . 1 . .
    C C14 -0.1412(6) 0.0480(5) 1.0402(3) 0.0597(15) Uani d . 1 . .
    H H14A -0.2237 0.0720 1.0219 0.072 Uiso calc R 1 . .
    C C15 -0.1267(7) 0.0453(5) 1.1074(3) 0.0700(19) Uani d . 1 . .
    H H15A -0.1974 0.0705 1.1340 0.084 Uiso calc R 1 . .
    C C16 -0.0091(7) 0.0060(5) 1.1362(3) 0.0649(17) Uani d . 1 . .
    H H16A -0.0021 0.0014 1.1819 0.078 Uiso calc R 1 . .
    C C17 0.0988(6) -0.0268(4) 1.0961(2) 0.0455(11) Uani d . 1 . .
    H H17A 0.1793 -0.0525 1.1152 0.055 Uiso calc R 1 . .
    C C18 0.0887(5) -0.0217(3) 1.0272(2) 0.0336(10) Uani d . 1 . .
    C C19 0.2138(4) -0.0498(3) 0.98942(19) 0.0286(9) Uani d . 1 . .
    C C20 0.3174(5) -0.1124(3) 1.0232(2) 0.0325(10) Uani d . 1 . .
    C C21 0.4508(6) -0.0831(4) 1.0417(3) 0.0488(13) Uani d . 1 . .
    H H21A 0.4797 -0.0220 1.0332 0.059 Uiso calc R 1 . .
    C C22 0.5418(6) -0.1454(6) 1.0730(3) 0.068(2) Uani d . 1 . .
    H H22A 0.6322 -0.1265 1.0851 0.082 Uiso calc R 1 . .
    C C23 0.4972(8) -0.2360(6) 1.0862(3) 0.081(2) Uani d . 1 . .
    H H23A 0.5574 -0.2775 1.1076 0.097 Uiso calc R 1 . .
    C C24 0.3652(8) -0.2642(5) 1.0678(3) 0.074(2) Uani d . 1 . .
    H H24A 0.3358 -0.3249 1.0769 0.088 Uiso calc R 1 . .
    C C25 0.2750(6) -0.2036(4) 1.0357(3) 0.0513(13) Uani d . 1 . .
    H H25A 0.1859 -0.2238 1.0224 0.062 Uiso calc R 1 . .
    C C26 0.3611(4) -0.0461(3) 0.89063(18) 0.0254(8) Uani d . 1 . .
    H H26A 0.4457 -0.0443 0.9186 0.031 Uiso calc R 1 . .
    C C27 0.3408(5) -0.1430(3) 0.8613(2) 0.0330(10) Uani d . 1 . .
    H H27A 0.3153 -0.1861 0.8964 0.040 Uiso calc R 1 . .
    H H27B 0.2629 -0.1411 0.8302 0.040 Uiso calc R 1 . .
    C C28 0.4708(5) -0.1796(4) 0.8265(3) 0.0467(13) Uani d . 1 . .
    H H28A 0.5021 -0.1337 0.7944 0.056 Uiso calc R 1 . .
    H H28B 0.5460 -0.1879 0.8585 0.056 Uiso calc R 1 . .
    C C29 0.4445(6) -0.2708(4) 0.7921(3) 0.0472(13) Uani d . 1 . .
    C C30 0.3713(4) 0.0262(3) 0.8355(2) 0.0305(9) Uani d . 1 . .
loop_
    _atom_site_aniso_label
    _atom_site_aniso_U_11
    _atom_site_aniso_U_22
    _atom_site_aniso_U_33
    _atom_site_aniso_U_12
    _atom_site_aniso_U_13
    _atom_site_aniso_U_23
    Ni 0.0254(2) 0.0311(3) 0.0311(3) 0.0020(2) 0.0025(2) 0.0091(2)
    O1 0.0267(18) 0.118(4) 0.057(2) -0.013(2) 0.0037(16) 0.030(2)
    O2 0.044(2) 0.062(3) 0.106(4) 0.000(2) -0.006(2) -0.044(3)
    O3 0.054(2) 0.055(2) 0.114(4) -0.0033(19) 0.031(2) -0.045(3)
    O4 0.0334(17) 0.049(2) 0.0514(19) -0.0001(17) 0.0132(14) 0.0137(19)
    O5 0.0295(16) 0.048(2) 0.048(2) 0.0069(14) 0.0043(14) 0.0258(15)
    N1 0.029(2) 0.052(3) 0.042(2) 0.0028(18) 0.0007(18) 0.0144(19)
    N2 0.0316(18) 0.038(2) 0.0300(18) 0.0017(17) 0.0020(15) 0.0074(16)
    N3 0.0294(18) 0.0202(19) 0.0327(19) 0.0019(14) 0.0035(15) 0.0020(15)
    C1 0.080 0.070 0.112 0.006 0.011 -0.016
    C2 0.079 0.079 0.079 0.000 0.000 0.000
    C3 0.080(4) 0.058(4) 0.124(6) 0.020(3) 0.012(5) 0.002(4)
    C4 0.060(3) 0.034(3) 0.086(4) 0.009(2) 0.000(3) 0.020(3)
    C5 0.081(4) 0.044(3) 0.093(5) 0.004(3) -0.003(3) 0.006(3)
    C6 0.074 0.061 0.105 -0.021 -0.006 -0.011
    C7 0.043(3) 0.050(3) 0.070(4) 0.002(2) 0.001(3) 0.042(3)
    C8 0.049(3) 0.103(5) 0.034(3) -0.001(4) -0.004(2) 0.001(3)
    C9 0.058(4) 0.095(6) 0.055(3) 0.014(4) -0.011(3) -0.018(4)
    C10 0.056(3) 0.071(4) 0.064(4) -0.004(3) -0.016(3) -0.002(3)
    C11 0.027(2) 0.056(3) 0.039(2) -0.001(3) -0.0052(18) 0.009(3)
    C12 0.037(2) 0.047(3) 0.046(3) 0.008(2) 0.006(2) 0.013(2)
    C13 0.034(2) 0.035(3) 0.033(2) 0.0022(19) 0.0107(19) 0.0062(18)
    C14 0.049(3) 0.079(4) 0.052(3) 0.015(3) 0.014(2) 0.012(3)
    C15 0.062(4) 0.110(5) 0.038(3) 0.023(4) 0.016(2) 0.004(3)
    C16 0.074(4) 0.086(4) 0.034(3) 0.015(3) 0.017(3) 0.008(3)
    C17 0.049(3) 0.055(3) 0.033(2) 0.014(3) -0.004(2) 0.003(2)
    C18 0.030(2) 0.036(2) 0.034(2) 0.003(2) 0.0039(18) 0.0050(18)
    C19 0.038(2) 0.023(2) 0.0248(19) -0.0011(18) 0.0016(16) 0.0050(17)
    C20 0.032(2) 0.039(2) 0.026(2) 0.008(2) 0.0026(18) 0.0060(19)
    C21 0.047(3) 0.059(3) 0.041(3) 0.008(3) -0.003(2) -0.001(2)
    C22 0.038(3) 0.114(6) 0.052(3) 0.023(4) -0.005(3) 0.012(4)
    C23 0.060(4) 0.110(6) 0.071(4) 0.048(4) 0.009(3) 0.040(4)
    C24 0.089(5) 0.058(4) 0.074(4) 0.036(4) 0.022(4) 0.033(3)
    C25 0.061(3) 0.045(3) 0.048(3) 0.005(3) 0.009(3) 0.015(2)
    C26 0.0232(19) 0.024(2) 0.029(2) 0.0026(17) 0.0000(14) 0.0006(17)
    C27 0.036(2) 0.026(2) 0.037(3) 0.0020(18) 0.0061(19) -0.0003(18)
    C28 0.037(3) 0.042(3) 0.061(3) -0.001(2) 0.007(2) -0.012(3)
    C29 0.042(3) 0.040(3) 0.060(3) 0.005(2) 0.006(2) -0.018(3)
    C30 0.026(2) 0.030(2) 0.035(2) -0.0024(19) 0.0024(17) 0.0031(18)
_geom_special_details
;
All e.s.d.'s (except the e.s.d. in the dihedral angle between two l.s. planes)
are estimated using the full covariance matrix. The cell e.s.d.'s are taken
into account individually in the estimation of e.s.d.'s in distances, angles
and torsion angles; correlations between e.s.d.'s in cell parameters are only
used when they are defined by crystal symmetry. An approximate (isotropic)
treatment of cell e.s.d.'s is used for estimating e.s.d.'s involving l.s.
planes.
;
loop_
    _geom_bond_atom_site_label_1
    _geom_bond_atom_site_label_2
    _geom_bond_site_symmetry_2
    _geom_bond_distance
    _geom_bond_publ_flag
    Ni N2 . 1.843(4) yes
    Ni O5 . 1.850(3) yes
    Ni N3 . 1.859(4) yes
    Ni N1 . 1.931(4) yes
    O1 C12 . 1.215(6) ?
    O2 C29 . 1.200(6) ?
    O3 C29 . 1.310(6) ?
    O3 H3B . 0.8200 ?
    O4 C30 . 1.229(5) ?
    O5 C30 . 1.283(5) ?
    N1 C8 . 1.493(7) ?
    N1 C11 . 1.501(6) ?
    N1 C7 . 1.504(7) ?
    N2 C12 . 1.353(6) ?
    N2 C13 . 1.397(6) ?
    N3 C19 . 1.298(5) ?
    N3 C26 . 1.487(5) ?
    C1 C6 . 1.351(10) ?
    C1 C2 . 1.357(10) ?
    C1 H1A . 0.9300 ?
    C2 C3 . 1.372(11) ?
    C2 H2A . 0.9300 ?
    C3 C4 . 1.395(9) ?
    C3 H3A . 0.9300 ?
    C4 C5 . 1.354(9) ?
    C4 C7 . 1.492(9) ?
    C5 C6 . 1.466(11) ?
    C5 H5A . 0.9300 ?
    C6 H6A . 0.9300 ?
    C7 H7A . 0.9700 ?
    C7 H7B . 0.9700 ?
    C8 C9 . 1.485(10) ?
    C8 H8A . 0.9700 ?
    C8 H8B . 0.9700 ?
    C9 C10 . 1.501(8) ?
    C9 H9A . 0.9700 ?
    C9 H9B . 0.9700 ?
    C10 C11 . 1.527(9) ?
    C10 H10A . 0.9700 ?
    C10 H10B . 0.9700 ?
    C11 C12 . 1.515(7) ?
    C11 H11A . 0.9800 ?
    C13 C18 . 1.398(6) ?
    C13 C14 . 1.407(7) ?
    C14 C15 . 1.368(8) ?
    C14 H14A . 0.9300 ?
    C15 C16 . 1.376(9) ?
    C15 H15A . 0.9300 ?
    C16 C17 . 1.386(7) ?
    C16 H16A . 0.9300 ?
    C17 C18 . 1.400(6) ?
    C17 H17A . 0.9300 ?
    C18 C19 . 1.465(6) ?
    C19 C20 . 1.492(6) ?
    C20 C21 . 1.382(7) ?
    C20 C25 . 1.387(7) ?
    C21 C22 . 1.392(8) ?
    C21 H21A . 0.9300 ?
    C22 C23 . 1.386(11) ?
    C22 H22A . 0.9300 ?
    C23 C24 . 1.364(11) ?
    C23 H23A . 0.9300 ?
    C24 C25 . 1.378(8) ?
    C24 H24A . 0.9300 ?
    C25 H25A . 0.9300 ?
    C26 C27 . 1.520(6) ?
    C26 C30 . 1.524(6) ?
    C26 H26A . 0.9800 ?
    C27 C28 . 1.511(6) ?
    C27 H27A . 0.9700 ?
    C27 H27B . 0.9700 ?
    C28 C29 . 1.499(7) ?
    C28 H28A . 0.9700 ?
    C28 H28B . 0.9700 ?
loop_
    _geom_angle_atom_site_label_1
    _geom_angle_atom_site_label_2
    _geom_angle_atom_site_label_3
    _geom_angle_site_symmetry_1
    _geom_angle_site_symmetry_3
    _geom_angle
    _geom_angle_publ_flag
    N2 Ni O5 . . 174.69(17) yes
    N2 Ni N3 . . 95.59(16) yes
    O5 Ni N3 . . 86.41(15) yes
    N2 Ni N1 . . 87.02(16) yes
    O5 Ni N1 . . 91.78(15) yes
    N3 Ni N1 . . 170.73(18) yes
    C29 O3 H3B . . 109.5 ?
    C30 O5 Ni . . 115.3(3) ?
    C8 N1 C11 . . 103.5(4) ?
    C8 N1 C7 . . 108.3(5) ?
    C11 N1 C7 . . 114.5(4) ?
    C8 N1 Ni . . 111.3(3) ?
    C11 N1 Ni . . 107.5(3) ?
    C7 N1 Ni . . 111.6(3) ?
    C12 N2 C13 . . 122.7(4) ?
    C12 N2 Ni . . 115.7(3) ?
    C13 N2 Ni . . 121.5(3) ?
    C19 N3 C26 . . 122.0(4) ?
    C19 N3 Ni . . 127.6(3) ?
    C26 N3 Ni . . 109.7(2) ?
    C6 C1 C2 . . 122.6(8) ?
    C6 C1 H1A . . 118.7 ?
    C2 C1 H1A . . 118.7 ?
    C1 C2 C3 . . 118.5(8) ?
    C1 C2 H2A . . 120.8 ?
    C3 C2 H2A . . 120.8 ?
    C2 C3 C4 . . 121.8(9) ?
    C2 C3 H3A . . 119.1 ?
    C4 C3 H3A . . 119.1 ?
    C5 C4 C3 . . 120.0(7) ?
    C5 C4 C7 . . 120.0(6) ?
    C3 C4 C7 . . 120.0(7) ?
    C4 C5 C6 . . 118.0(7) ?
    C4 C5 H5A . . 121.0 ?
    C6 C5 H5A . . 121.0 ?
    C1 C6 C5 . . 118.9(8) ?
    C1 C6 H6A . . 120.5 ?
    C5 C6 H6A . . 120.5 ?
    C4 C7 N1 . . 113.3(4) ?
    C4 C7 H7A . . 108.9 ?
    N1 C7 H7A . . 108.9 ?
    C4 C7 H7B . . 108.9 ?
    N1 C7 H7B . . 108.9 ?
    H7A C7 H7B . . 107.7 ?
    C9 C8 N1 . . 104.3(5) ?
    C9 C8 H8A . . 110.9 ?
    N1 C8 H8A . . 110.9 ?
    C9 C8 H8B . . 110.9 ?
    N1 C8 H8B . . 110.9 ?
    H8A C8 H8B . . 108.9 ?
    C8 C9 C10 . . 102.3(5) ?
    C8 C9 H9A . . 111.3 ?
    C10 C9 H9A . . 111.3 ?
    C8 C9 H9B . . 111.3 ?
    C10 C9 H9B . . 111.3 ?
    H9A C9 H9B . . 109.2 ?
    C9 C10 C11 . . 106.1(5) ?
    C9 C10 H10A . . 110.5 ?
    C11 C10 H10A . . 110.5 ?
    C9 C10 H10B . . 110.5 ?
    C11 C10 H10B . . 110.5 ?
    H10A C10 H10B . . 108.7 ?
    N1 C11 C12 . . 109.8(4) ?
    N1 C11 C10 . . 105.7(4) ?
    C12 C11 C10 . . 112.1(5) ?
    N1 C11 H11A . . 109.7 ?
    C12 C11 H11A . . 109.7 ?
    C10 C11 H11A . . 109.7 ?
    O1 C12 N2 . . 126.4(4) ?
    O1 C12 C11 . . 119.7(4) ?
    N2 C12 C11 . . 113.8(4) ?
    N2 C13 C18 . . 122.0(4) ?
    N2 C13 C14 . . 119.9(4) ?
    C18 C13 C14 . . 118.1(4) ?
    C15 C14 C13 . . 121.3(5) ?
    C15 C14 H14A . . 119.4 ?
    C13 C14 H14A . . 119.4 ?
    C14 C15 C16 . . 120.9(5) ?
    C14 C15 H15A . . 119.6 ?
    C16 C15 H15A . . 119.6 ?
    C15 C16 C17 . . 119.0(5) ?
    C15 C16 H16A . . 120.5 ?
    C17 C16 H16A . . 120.5 ?
    C16 C17 C18 . . 121.1(5) ?
    C16 C17 H17A . . 119.4 ?
    C18 C17 H17A . . 119.4 ?
    C13 C18 C17 . . 119.5(4) ?
    C13 C18 C19 . . 123.5(4) ?
    C17 C18 C19 . . 116.8(4) ?
    N3 C19 C18 . . 121.0(4) ?
    N3 C19 C20 . . 121.9(4) ?
    C18 C19 C20 . . 117.1(3) ?
    C21 C20 C25 . . 120.0(5) ?
    C21 C20 C19 . . 122.8(4) ?
    C25 C20 C19 . . 117.2(4) ?
    C20 C21 C22 . . 119.6(6) ?
    C20 C21 H21A . . 120.2 ?
    C22 C21 H21A . . 120.2 ?
    C23 C22 C21 . . 119.8(6) ?
    C23 C22 H22A . . 120.1 ?
    C21 C22 H22A . . 120.1 ?
    C24 C23 C22 . . 120.1(6) ?
    C24 C23 H23A . . 119.9 ?
    C22 C23 H23A . . 119.9 ?
    C23 C24 C25 . . 120.6(6) ?
    C23 C24 H24A . . 119.7 ?
    C25 C24 H24A . . 119.7 ?
    C24 C25 C20 . . 119.8(6) ?
    C24 C25 H25A . . 120.1 ?
    C20 C25 H25A . . 120.1 ?
    N3 C26 C27 . . 109.0(3) ?
    N3 C26 C30 . . 105.8(3) ?
    C27 C26 C30 . . 109.9(3) ?
    N3 C26 H26A . . 110.7 ?
    C27 C26 H26A . . 110.7 ?
    C30 C26 H26A . . 110.7 ?
    C28 C27 C26 . . 113.2(4) ?
    C28 C27 H27A . . 108.9 ?
    C26 C27 H27A . . 108.9 ?
    C28 C27 H27B . . 108.9 ?
    C26 C27 H27B . . 108.9 ?
    H27A C27 H27B . . 107.7 ?
    C29 C28 C27 . . 112.5(4) ?
    C29 C28 H28A . . 109.1 ?
    C27 C28 H28A . . 109.1 ?
    C29 C28 H28B . . 109.1 ?
    C27 C28 H28B . . 109.1 ?
    H28A C28 H28B . . 107.8 ?
    O2 C29 O3 . . 123.3(5) ?
    O2 C29 C28 . . 124.7(4) ?
    O3 C29 C28 . . 112.0(5) ?
    O4 C30 O5 . . 123.3(4) ?
    O4 C30 C26 . . 121.3(4) ?
    O5 C30 C26 . . 115.3(3) ?
loop_
    _geom_torsion_atom_site_label_1
    _geom_torsion_atom_site_label_2
    _geom_torsion_atom_site_label_3
    _geom_torsion_atom_site_label_4
    _geom_torsion_site_symmetry_1
    _geom_torsion_site_symmetry_2
    _geom_torsion_site_symmetry_3
    _geom_torsion_site_symmetry_4
    _geom_torsion
    _geom_torsion_publ_flag
    N3 Ni O5 C30 . . . . 10.8(3) ?
    N1 Ni O5 C30 . . . . -160.1(4) ?
    N2 Ni N1 C8 . . . . -134.8(4) ?
    O5 Ni N1 C8 . . . . 50.4(4) ?
    N2 Ni N1 C11 . . . . -22.1(4) ?
    O5 Ni N1 C11 . . . . 163.0(4) ?
    N2 Ni N1 C7 . . . . 104.2(4) ?
    O5 Ni N1 C7 . . . . -70.7(3) ?
    N3 Ni N2 C12 . . . . -155.9(4) ?
    N1 Ni N2 C12 . . . . 15.2(4) ?
    N3 Ni N2 C13 . . . . 29.1(4) ?
    N1 Ni N2 C13 . . . . -159.8(4) ?
    N2 Ni N3 C19 . . . . -8.3(4) ?
    O5 Ni N3 C19 . . . . 166.8(4) ?
    N2 Ni N3 C26 . . . . 162.0(3) ?
    O5 Ni N3 C26 . . . . -22.9(3) ?
    C6 C1 C2 C3 . . . . 4.2(13) ?
    C1 C2 C3 C4 . . . . -0.1(11) ?
    C2 C3 C4 C5 . . . . -3.8(10) ?
    C2 C3 C4 C7 . . . . 178.2(6) ?
    C3 C4 C5 C6 . . . . 3.6(9) ?
    C7 C4 C5 C6 . . . . -178.4(5) ?
    C2 C1 C6 C5 . . . . -4.2(12) ?
    C4 C5 C6 C1 . . . . 0.2(10) ?
    C5 C4 C7 N1 . . . . 87.6(7) ?
    C3 C4 C7 N1 . . . . -94.5(7) ?
    C8 N1 C7 C4 . . . . 177.8(5) ?
    C11 N1 C7 C4 . . . . 63.0(6) ?
    Ni N1 C7 C4 . . . . -59.4(5) ?
    C11 N1 C8 C9 . . . . -39.9(5) ?
    C7 N1 C8 C9 . . . . -161.8(4) ?
    Ni N1 C8 C9 . . . . 75.3(5) ?
    N1 C8 C9 C10 . . . . 42.2(5) ?
    C8 C9 C10 C11 . . . . -28.2(6) ?
    C8 N1 C11 C12 . . . . 142.5(5) ?
    C7 N1 C11 C12 . . . . -99.8(5) ?
    Ni N1 C11 C12 . . . . 24.7(5) ?
    C8 N1 C11 C10 . . . . 21.4(5) ?
    C7 N1 C11 C10 . . . . 139.0(5) ?
    Ni N1 C11 C10 . . . . -96.4(4) ?
    C9 C10 C11 N1 . . . . 4.2(6) ?
    C9 C10 C11 C12 . . . . -115.5(5) ?
    C13 N2 C12 O1 . . . . -12.0(9) ?
    Ni N2 C12 O1 . . . . 173.1(5) ?
    C13 N2 C12 C11 . . . . 171.5(4) ?
    Ni N2 C12 C11 . . . . -3.4(6) ?
    N1 C11 C12 O1 . . . . 168.4(5) ?
    C10 C11 C12 O1 . . . . -74.4(7) ?
    N1 C11 C12 N2 . . . . -14.8(7) ?
    C10 C11 C12 N2 . . . . 102.4(5) ?
    C12 N2 C13 C18 . . . . 154.4(5) ?
    Ni N2 C13 C18 . . . . -31.0(6) ?
    C12 N2 C13 C14 . . . . -26.6(7) ?
    Ni N2 C13 C14 . . . . 148.0(4) ?
    N2 C13 C14 C15 . . . . -178.2(6) ?
    C18 C13 C14 C15 . . . . 0.8(9) ?
    C13 C14 C15 C16 . . . . -3.3(11) ?
    C14 C15 C16 C17 . . . . 3.4(11) ?
    C15 C16 C17 C18 . . . . -1.0(10) ?
    N2 C13 C18 C17 . . . . -179.5(4) ?
    C14 C13 C18 C17 . . . . 1.5(7) ?
    N2 C13 C18 C19 . . . . 5.1(7) ?
    C14 C13 C18 C19 . . . . -173.9(5) ?
    C16 C17 C18 C13 . . . . -1.4(8) ?
    C16 C17 C18 C19 . . . . 174.3(5) ?
    C26 N3 C19 C18 . . . . 178.3(4) ?
    Ni N3 C19 C18 . . . . -12.5(6) ?
    C26 N3 C19 C20 . . . . -1.2(6) ?
    Ni N3 C19 C20 . . . . 168.0(3) ?
    C13 C18 C19 N3 . . . . 17.8(7) ?
    C17 C18 C19 N3 . . . . -157.7(4) ?
    C13 C18 C19 C20 . . . . -162.6(4) ?
    C17 C18 C19 C20 . . . . 21.9(6) ?
    N3 C19 C20 C21 . . . . 68.7(6) ?
    C18 C19 C20 C21 . . . . -110.9(5) ?
    N3 C19 C20 C25 . . . . -111.1(5) ?
    C18 C19 C20 C25 . . . . 69.4(5) ?
    C25 C20 C21 C22 . . . . -0.2(7) ?
    C19 C20 C21 C22 . . . . -180.0(5) ?
    C20 C21 C22 C23 . . . . -0.8(9) ?
    C21 C22 C23 C24 . . . . 0.8(10) ?
    C22 C23 C24 C25 . . . . 0.4(11) ?
    C23 C24 C25 C20 . . . . -1.4(9) ?
    C21 C20 C25 C24 . . . . 1.3(8) ?
    C19 C20 C25 C24 . . . . -178.9(5) ?
    C19 N3 C26 C27 . . . . 81.6(4) ?
    Ni N3 C26 C27 . . . . -89.4(3) ?
    C19 N3 C26 C30 . . . . -160.3(4) ?
    Ni N3 C26 C30 . . . . 28.7(4) ?
    N3 C26 C27 C28 . . . . -174.3(4) ?
    C30 C26 C27 C28 . . . . 70.2(5) ?
    C26 C27 C28 C29 . . . . -174.2(4) ?
    C27 C28 C29 O2 . . . . 4.8(9) ?
    C27 C28 C29 O3 . . . . -177.2(5) ?
    Ni O5 C30 O4 . . . . -178.3(4) ?
    Ni O5 C30 C26 . . . . 4.6(5) ?
    N3 C26 C30 O4 . . . . 160.9(4) ?
    C27 C26 C30 O4 . . . . -81.6(5) ?
    N3 C26 C30 O5 . . . . -21.9(5) ?
    C27 C26 C30 O5 . . . . 95.6(4) ?
loop_
    _geom_hbond_atom_site_label_D
    _geom_hbond_atom_site_label_H
    _geom_hbond_atom_site_label_A
    _geom_hbond_site_symmetry_A
    _geom_hbond_distance_DH
    _geom_hbond_distance_HA
    _geom_hbond_distance_DA
    _geom_hbond_angle_DHA
    O3 H3B O4 3_646 0.82 1.86 2.680(6) 174
    C2 H2A Cg1 3_546 0.93 2.93 3.722(5) 144
