# Supplementary material for: (SP-4-4)-[Hydrogen N-({2-[(2S)-1-benzyl­pyrrolidine-2-carboxamido]phen­yl}(phen­yl)methyl­ene)-l-glutamato(2−)]nickel(II)
Source: Acta Crystallogr Sect E Struct Rep Online. 2009 Mar 28;65(Pt 4):m453–4. doi: 10.1107/S1600536809010861 (PMC2968851; doi:10.1107/S1600536809010861)
Supplement: Supplementary file 2 [file e-65-0m453-Isup2.hkl]

# 
# h,k,l, Fc-squared, Fo-squared, sigma(Fo-squared) and status flag 
# 
data_I
_shelx_title ' X in P2(1)2(1)2(1)' 
_shelx_refln_list_code          4 
_shelx_F_calc_maximum      294.42 
_exptl_crystal_F_000      1192.00 
_reflns_d_resolution_high  0.8311 
 
loop_ 
 _symmetry_equiv_pos_as_xyz 
 'x, y, z' 
 '-x+1/2, -y, z+1/2' 
 '-x, y+1/2, -z+1/2' 
 'x+1/2, -y+1/2, -z' 
 
_cell_length_a     9.4570 
_cell_length_b    14.2930 
_cell_length_c    20.2510 
_cell_angle_alpha  90.000 
_cell_angle_beta   90.000 
_cell_angle_gamma  90.000 
 
_shelx_F_squared_multiplier     1.000 
 
loop_ 
 _refln_index_h 
 _refln_index_k 
 _refln_index_l 
 _refln_F_squared_calc 
 _refln_F_squared_meas 
 _refln_F_squared_sigma 
 _refln_observed_status 
   2   0   0    15703.36    17348.02    292.70 o 
   4   0   0      911.88      944.08     23.94 o 
   6   0   0       51.94       75.48     13.89 o 
   8   0   0      246.10      188.62     26.05 o 
  10   0   0      154.73      112.68     25.77 o 
   1   1   0     8149.81     8665.94    170.56 o 
   2   1   0      898.45     1146.09     18.41 o 
   3   1   0     3063.16     3238.37     36.71 o 
   4   1   0      720.61      758.93     22.04 o 
   5   1   0        1.93        2.57     11.45 o 
   6   1   0      346.89      487.96     23.00 o 
   7   1   0    10339.72    10258.18    100.87 o 
   8   1   0        0.68       35.25     22.62 o 
   9   1   0       69.39       96.46     21.49 o 
  10   1   0       43.51        5.93     25.95 o 
  11   1   0      141.31      145.55     29.83 o 
   0   2   0    56655.79    54133.12    444.09 o 
   1   2   0     9516.75    10177.83    211.76 o 
   2   2   0      220.58      306.72     11.19 o 
   3   2   0       63.43       66.91      7.77 o 
   4   2   0     2258.78     1766.39     32.90 o 
   5   2   0      255.56      218.20     16.98 o 
   6   2   0     1262.27     1114.34     33.82 o 
   7   2   0      176.25      276.96     23.57 o 
   8   2   0      918.17     1086.48     46.41 o 
   9   2   0        7.49       21.68     21.17 o 
  10   2   0      846.43      894.22     45.52 o 
  11   2   0       13.91       39.20     25.32 o 
   1   3   0      334.00      372.23     12.38 o 
   2   3   0       91.42       73.04      7.43 o 
   3   3   0     6858.21     5922.62      7.44 o 
   4   3   0      381.94      385.49     17.50 o 
   5   3   0        4.49       30.95     10.70 o 
   6   3   0      945.29      975.35     33.89 o 
   7   3   0     4379.27     4991.01     76.02 o 
   8   3   0      857.52      795.89     40.03 o 
   9   3   0        9.79        8.57     20.89 o 
  10   3   0      119.03       78.95     29.52 o 
  11   3   0      175.26      144.22     32.18 o 
   0   4   0    86684.31    79652.10    729.11 o 
   1   4   0    13624.87    14660.20    319.28 o 
   2   4   0     2486.58     2637.69     35.98 o 
   3   4   0     3287.12     3653.46     45.80 o 
   4   4   0       66.54       82.12     11.26 o 
   5   4   0     3716.79     3796.13     54.82 o 
   6   4   0      628.80      628.02     28.57 o 
   7   4   0      219.05      179.12     23.58 o 
   8   4   0      171.68      172.18     28.41 o 
   9   4   0        9.64       22.94     22.94 o 
  10   4   0      380.09      419.42     34.56 o 
  11   4   0      119.81      138.19     30.90 o 
   1   5   0      188.48      169.64     12.86 o 
   2   5   0      680.59      716.45     21.13 o 
   3   5   0      898.44      801.10     24.11 o 
   4   5   0     4587.61     4990.22     60.41 o 
   5   5   0      124.95      185.29     17.16 o 
   6   5   0     1700.35     1484.87     42.32 o 
   7   5   0     2488.25     2385.08     57.62 o 
   8   5   0      818.89      894.07     42.64 o 
   9   5   0        4.39       22.42     22.42 o 
  10   5   0       14.57       27.51     27.51 o 
   0   6   0     2382.59     2832.82     41.41 o 
   1   6   0      882.14      834.38     24.47 o 
   2   6   0        3.83        9.72      9.20 o 
   3   6   0       12.30        5.49      9.95 o 
   4   6   0       90.85       95.23     15.50 o 
   5   6   0     4103.34     3902.33     61.66 o 
   6   6   0       67.81       42.39     18.63 o 
   7   6   0      179.21      200.93     26.16 o 
   8   6   0       11.58       35.03     22.16 o 
   9   6   0      642.00      584.16     40.21 o 
  10   6   0       58.09       52.77     27.24 o 
   1   7   0      133.87      179.91     14.75 o 
   2   7   0       33.30       41.96     12.54 o 
   3   7   0      756.44      851.74     30.97 o 
   4   7   0       95.94       70.62     17.61 o 
   5   7   0      709.73      668.01     32.19 o 
   6   7   0     1472.17     1693.58     48.93 o 
   7   7   0       26.19       60.94     21.99 o 
   8   7   0      998.49      931.26     45.19 o 
   9   7   0        0.34       24.31     24.31 o 
  10   7   0        0.63       26.91     26.91 o 
   0   8   0     4160.62     4437.08     59.68 o 
   1   8   0     3295.35     3429.20     54.61 o 
   2   8   0        0.95       10.38     12.67 o 
   3   8   0      615.80      648.25     27.91 o 
   4   8   0       32.45        5.79     16.51 o 
   5   8   0     1423.84     1414.49     44.88 o 
   6   8   0       29.98       46.14     19.37 o 
   7   8   0       41.31       57.22     23.97 o 
   8   8   0      275.20      221.87     30.16 o 
   9   8   0        6.37       24.23     23.26 o 
  10   8   0        2.74       33.37     25.66 o 
   1   9   0      899.61      884.46     32.81 o 
   2   9   0      322.45      322.95     22.18 o 
   3   9   0     1368.40     1371.98     43.06 o 
   4   9   0      560.28      619.02     33.10 o 
   5   9   0      295.10      351.76     27.92 o 
   6   9   0      774.05      791.86     39.28 o 
   7   9   0      255.10      179.17     28.04 o 
   8   9   0      294.71      314.70     33.75 o 
   9   9   0       30.80       26.75     26.43 o 
   0  10   0     2801.05     2872.51     58.86 o 
   1  10   0      303.14      258.26     27.04 o 
   2  10   0       25.49       15.69     18.61 o 
   3  10   0      453.67      425.12     31.53 o 
   4  10   0     1924.94     1858.00     55.77 o 
   5  10   0      331.74      357.32     29.82 o 
   6  10   0      142.24      136.37     23.81 o 
   7  10   0        0.30       49.89     25.12 o 
   8  10   0      240.83      287.47     34.21 o 
   9  10   0        8.74       51.73     26.74 o 
   1  11   0      777.48      736.27     37.33 o 
   2  11   0       14.71       69.29     18.82 o 
   3  11   0      404.85      473.69     35.14 o 
   4  11   0      167.15      108.61     27.80 o 
   5  11   0      101.39       89.46     29.27 o 
   6  11   0       96.70      166.14     27.57 o 
   7  11   0      501.62      554.88     43.18 o 
   8  11   0      205.13      265.44     35.71 o 
   0  12   0     3000.19     2816.16     68.78 o 
   1  12   0       44.89       47.23     21.91 o 
   2  12   0       27.71       12.14     23.16 o 
   3  12   0      112.04       68.99     29.67 o 
   4  12   0     1456.52     1302.86     54.05 o 
   5  12   0       77.28       47.25     27.80 o 
   6  12   0       93.68       98.32     30.78 o 
   7  12   0       61.45       43.70     29.08 o 
   8  12   0       99.47       50.17     35.14 o 
   1  13   0      794.57      903.86     45.09 o 
   2  13   0      317.55      322.68     35.42 o 
   3  13   0     1989.62     2095.71     69.54 o 
   4  13   0        0.54        3.21     27.17 o 
   5  13   0      140.85      153.13     31.25 o 
   6  13   0        0.68       19.51     27.03 o 
   7  13   0      376.18      370.22     39.61 o 
   0  14   0     2565.03     2807.04     79.91 o 
   1  14   0        0.91        8.19     26.34 o 
   2  14   0      223.99      233.40     35.64 o 
   3  14   0      459.69      543.42     42.12 o 
   4  14   0      670.02      620.38     47.16 o 
   5  14   0      285.38      227.27     39.79 o 
   6  14   0       63.36      126.46     30.39 o 
   1  15   0      112.49      217.16     32.88 o 
   2  15   0      473.97      370.24     41.61 o 
   3  15   0      482.38      592.33     47.16 o 
   4  15   0       84.57      131.60     35.81 o 
   5  15   0       43.60       61.07     33.90 o 
   0  16   0      275.88      196.65     39.98 o 
   1  16   0       70.51       75.14     35.18 o 
   2  16   0       19.71        9.62     33.58 o 
   3  16   0      107.29       56.64     34.49 o 
   4  16   0      378.67      344.47     42.42 o 
   1  17   0      109.22       75.02     37.60 o 
   1   0   1     5686.57     5948.40     41.43 o 
   2   0   1     4646.28     5063.88    227.68 o 
   3   0   1      266.20      297.33      8.90 o 
   4   0   1     2462.82     2525.12     73.24 o 
   5   0   1      495.43      425.35     16.20 o 
   6   0   1      814.92      992.00     22.31 o 
   7   0   1      423.33      446.87     19.67 o 
   8   0   1     5204.19     5568.12     57.57 o 
   9   0   1      284.01      314.87     20.03 o 
  10   0   1        1.79        3.33     16.50 o 
  11   0   1      264.12      292.57     21.92 o 
 -11   1   1      193.91      214.71     29.64 o 
 -10   1   1       23.05       30.74     26.05 o 
  -9   1   1      495.00      585.87     39.69 o 
  -8   1   1     2582.87     2741.65     66.11 o 
  -7   1   1     1232.84     1283.70     43.37 o 
  -6   1   1     2486.72     2631.58     51.42 o 
  -5   1   1     3437.20     3327.53     50.88 o 
  -4   1   1       64.20       84.35      9.13 o 
  -3   1   1      848.60      802.71     19.31 o 
  -2   1   1      754.47      732.36     15.29 o 
  -1   1   1    11844.91    11479.96    193.20 o 
   0   1   1      102.12      181.86     35.91 o 
   1   1   1    11378.79    11081.34    199.13 o 
   2   1   1      939.40     1009.94     18.74 o 
   3   1   1      868.48      878.84     20.28 o 
   4   1   1       24.29       55.40      8.96 o 
   5   1   1     3372.01     3553.43     48.80 o 
   6   1   1     2497.11     2632.14     49.60 o 
   7   1   1     1252.53     1367.40     41.89 o 
   8   1   1     2559.42     2504.72     60.70 o 
   9   1   1      458.77      527.25     33.60 o 
  10   1   1       28.68       27.30     23.59 o 
  11   1   1      187.71      181.60     26.62 o 
 -11   2   1      201.73      227.34     33.70 o 
 -10   2   1       58.82       50.44     28.25 o 
  -9   2   1       34.42       56.68     23.71 o 
  -8   2   1     4192.35     4534.94     80.00 o 
  -7   2   1     1362.51     1378.91     44.24 o 
  -6   2   1      559.28      473.33     25.82 o 
  -5   2   1      962.90      879.89     27.39 o 
  -4   2   1      272.21      330.78     16.46 o 
  -3   2   1      704.96      719.78     19.06 o 
  -2   2   1     5822.95     6250.47     46.43 o 
  -1   2   1     2599.61     3041.83     27.68 o 
   0   2   1    11084.06    12285.17    146.69 o 
   1   2   1     3041.83     3333.15     28.63 o 
   2   2   1     5366.52     5376.05     42.63 o 
   3   2   1      627.07      659.12     18.97 o 
   4   2   1      300.22      356.94     17.18 o 
   5   2   1      949.60      899.91     28.39 o 
   6   2   1      534.62      479.27     24.54 o 
   7   2   1     1411.08     1265.27     41.25 o 
   8   2   1     4110.75     4216.83     73.94 o 
   9   2   1       55.35       70.20     22.12 o 
  10   2   1       63.50       55.20     23.20 o 
  11   2   1      212.64      235.95     31.87 o 
 -11   3   1      118.36      144.68     30.67 o 
 -10   3   1      236.04      249.94     33.49 o 
  -9   3   1      224.38      158.32     25.86 o 
  -8   3   1     1104.97     1102.56     46.79 o 
  -7   3   1      940.53      922.97     36.91 o 
  -6   3   1      128.21      114.49     17.30 o 
  -5   3   1      573.19      567.54     23.68 o 
  -4   3   1     3489.05     3575.22     48.55 o 
  -3   3   1     1202.40     1292.92     26.81 o 
  -2   3   1      483.43      482.03     15.11 o 
  -1   3   1    34259.53    32349.41    424.49 o 
   0   3   1      421.86      478.11     19.83 o 
   1   3   1    34018.60    31825.05    415.67 o 
   2   3   1      553.97      561.11     15.38 o 
   3   3   1     1248.40     1107.33      7.27 o 
   4   3   1     3646.70     3505.90     45.95 o 
   5   3   1      449.98      453.27     21.76 o 
   6   3   1      134.46      142.90     18.80 o 
   7   3   1      918.34     1032.52     39.39 o 
   8   3   1     1022.87      997.51     42.99 o 
   9   3   1      218.20      170.58     26.44 o 
  10   3   1      201.88      211.51     28.52 o 
  11   3   1      116.05      145.49     29.25 o 
 -11   4   1      181.36      173.22     33.60 o 
 -10   4   1      339.19      333.31     35.83 o 
  -9   4   1      125.98      102.92     24.93 o 
  -8   4   1     2096.54     2181.23     61.86 o 
  -7   4   1     1322.28     1301.51     45.91 o 
  -6   4   1      375.52      323.44     24.15 o 
  -5   4   1      211.85      221.76     17.77 o 
  -4   4   1       54.91       83.32     12.15 o 
  -3   4   1     1247.22     1333.34     29.38 o 
  -2   4   1      819.66     1012.88     22.71 o 
  -1   4   1     3769.07     3872.06     40.05 o 
   0   4   1     4140.18     4753.35     99.29 o 
   1   4   1     4194.85     4101.21     40.86 o 
   2   4   1      808.61      986.15     21.88 o 
   3   4   1     1011.76      995.26     24.79 o 
   4   4   1      123.79      137.64     12.74 o 
   5   4   1      266.73      258.93     17.57 o 
   6   4   1      387.81      370.83     22.36 o 
   7   4   1     1340.03     1387.54     45.24 o 
   8   4   1     2094.35     2173.52     62.13 o 
   9   4   1      148.59      170.21     29.07 o 
  10   4   1      319.82      374.11     34.65 o 
  11   4   1      197.21      197.21     28.20 o 
 -10   5   1       62.31       71.12     30.56 o 
  -9   5   1      125.28       80.75     24.49 o 
  -8   5   1      190.80      161.14     27.58 o 
  -7   5   1     1224.11     1103.04     20.49 o 
  -6   5   1       86.82       91.53     19.37 o 
  -5   5   1      752.68      736.42     29.33 o 
  -4   5   1     1801.48     1908.61     40.99 o 
  -3   5   1     2836.10     3082.14     46.25 o 
  -2   5   1     1081.24     1132.78     26.15 o 
  -1   5   1     7736.22     8065.98     62.00 o 
   0   5   1     8270.69     9334.72     46.01 o 
   1   5   1     7604.42     8184.60     62.20 o 
   2   5   1     1179.36     1263.07     26.99 o 
   3   5   1     2845.90     2761.51     43.00 o 
   4   5   1     1533.12     1554.04     35.30 o 
   5   5   1      726.88      662.32     28.18 o 
   6   5   1       65.84      108.79     16.31 o 
   7   5   1     1169.06     1156.41     43.67 o 
   8   5   1      239.52      227.71     28.55 o 
   9   5   1      101.03       58.70     25.20 o 
  10   5   1       63.51       61.48     30.65 o 
 -10   6   1      236.30      223.59     33.31 o 
  -9   6   1      146.40      169.53     29.98 o 
  -8   6   1      395.95      386.31     33.72 o 
  -7   6   1      817.22      859.87     40.85 o 
  -6   6   1      282.38      259.75     25.46 o 
  -5   6   1      716.15      718.85     31.73 o 
  -4   6   1      749.82      688.49     27.04 o 
  -3   6   1      550.02      544.67     23.26 o 
  -2   6   1     2659.61     2817.42     43.97 o 
  -1   6   1     3601.45     4049.39     49.50 o 
   0   6   1    16568.20    17718.91     95.85 o 
   1   6   1     3224.87     3543.24     46.59 o 
   2   6   1     2651.86     2747.59     42.87 o 
   3   6   1      481.53      438.08     21.25 o 
   4   6   1      740.20      743.51     26.91 o 
   5   6   1      703.28      649.35     28.09 o 
   6   6   1      260.11      222.06     23.48 o 
   7   6   1      853.91      841.73     38.71 o 
   8   6   1      346.43      347.83     31.57 o 
   9   6   1      140.68      138.88     29.61 o 
  10   6   1      241.05      248.96     31.57 o 
 -10   7   1      201.64      216.50     31.68 o 
  -9   7   1      105.36      156.54     30.40 o 
  -8   7   1      144.61       84.07     27.91 o 
  -7   7   1     1285.86     1324.88     50.10 o 
  -6   7   1      263.04      232.46     25.30 o 
  -5   7   1      225.27      226.82     23.27 o 
  -4   7   1     1889.46     2070.58     47.50 o 
  -3   7   1     4705.31     4907.63     63.51 o 
  -2   7   1      982.84     1030.78     30.06 o 
  -1   7   1      936.75      918.72     27.62 o 
   0   7   1     5153.73     5569.23     58.12 o 
   1   7   1      838.42      868.06     26.34 o 
   2   7   1      973.63     1013.73     29.58 o 
   3   7   1     4433.97     4724.85     61.53 o 
   4   7   1     2014.90     2043.73     46.38 o 
   5   7   1      247.95      223.73     24.46 o 
   6   7   1      377.76      321.52     27.61 o 
   7   7   1     1270.90     1181.57     48.24 o 
   8   7   1      144.48      100.76     25.53 o 
   9   7   1      116.23       79.35     29.42 o 
  10   7   1      168.13      133.54     31.61 o 
 -10   8   1      463.79      425.81     41.25 o 
  -9   8   1      121.38       91.59     30.82 o 
  -8   8   1      160.15      141.29     30.26 o 
  -7   8   1      438.94      518.49     36.21 o 
  -6   8   1      149.35      186.30     25.49 o 
  -5   8   1       55.53       91.37     19.18 o 
  -4   8   1     1337.49     1297.67     41.41 o 
  -3   8   1     1175.58     1256.87     39.63 o 
  -2   8   1      294.91      273.45     20.27 o 
  -1   8   1      119.92      154.09     16.39 o 
   0   8   1      936.84      818.18     20.13 o 
   1   8   1       70.27      101.80     14.35 o 
   2   8   1      348.36      329.25     20.52 o 
   3   8   1     1105.92     1157.41     36.38 o 
   4   8   1     1341.00     1389.53     41.52 o 
   5   8   1       44.88       37.43     20.03 o 
   6   8   1      157.34      138.13     24.86 o 
   7   8   1      451.73      460.82     34.82 o 
   8   8   1      144.55      139.20     27.77 o 
   9   8   1      130.11      157.27     29.43 o 
  10   8   1      501.62      441.70     41.50 o 
  -9   9   1      172.00      151.37     33.21 o 
  -8   9   1      348.88      257.22     35.10 o 
  -7   9   1      316.32      309.77     32.70 o 
  -6   9   1      617.72      581.34     35.52 o 
  -5   9   1      147.31      165.74     22.84 o 
  -4   9   1      674.67      669.14     35.58 o 
  -3   9   1     2441.69     2547.70     56.55 o 
  -2   9   1      631.21      642.33     29.29 o 
  -1   9   1      185.95      205.20     19.49 o 
   0   9   1      854.58      835.74     39.07 o 
   1   9   1      149.92      156.15     18.47 o 
   2   9   1      529.99      519.55     26.69 o 
   3   9   1     2320.95     2327.76     52.76 o 
   4   9   1      663.93      556.98     34.06 o 
   5   9   1      100.93      151.50     22.87 o 
   6   9   1      722.17      731.92     38.31 o 
   7   9   1      367.13      306.04     34.67 o 
   8   9   1      287.86      262.28     33.86 o 
   9   9   1      141.63      150.45     32.90 o 
  -9  10   1       43.90       21.27     27.50 o 
  -8  10   1      196.99      204.47     32.59 o 
  -7  10   1      254.28      332.68     33.94 o 
  -6  10   1      124.18      122.71     28.43 o 
  -5  10   1      316.41      301.30     31.12 o 
  -4  10   1      914.13      926.21     43.37 o 
  -3  10   1      579.47      579.63     33.09 o 
  -2  10   1     1067.58     1074.84     39.30 o 
  -1  10   1     1159.78     1266.68     42.34 o 
   0  10   1      910.59      976.82     25.87 o 
   1  10   1      973.18     1109.53     38.44 o 
   2  10   1     1231.59     1205.36     42.90 o 
   3  10   1      584.04      653.82     33.60 o 
   4  10   1      902.49      817.11     39.60 o 
   5  10   1      358.06      367.62     29.70 o 
   6  10   1      191.15      206.56     37.80 o 
   7  10   1      214.21      231.62     30.49 o 
   8  10   1      219.24      213.24     34.23 o 
   9  10   1       48.54       65.95     29.29 o 
  -8  11   1      271.38      272.72     38.74 o 
  -7  11   1      146.89      159.22     34.01 o 
  -6  11   1      109.73      107.99     29.23 o 
  -5  11   1      499.85      560.18     38.63 o 
  -4  11   1      850.34      891.55     43.97 o 
  -3  11   1     1162.72     1153.83     47.64 o 
  -2  11   1      881.86      864.07     39.93 o 
  -1  11   1      509.74      561.32     32.75 o 
   0  11   1       67.07       91.00     23.22 o 
   1  11   1      543.12      594.44     33.45 o 
   2  11   1      721.13      699.85     35.42 o 
   3  11   1     1163.41     1093.68     46.59 o 
   4  11   1      804.72      753.28     43.41 o 
   5  11   1      479.87      410.80     36.28 o 
   6  11   1      166.95      128.15     27.54 o 
   7  11   1      171.69      183.31     31.76 o 
   8  11   1      263.60      298.36     35.50 o 
  -8  12   1      218.59      232.24     35.21 o 
  -7  12   1      116.96       83.90     33.42 o 
  -6  12   1       96.62      131.50     27.64 o 
  -5  12   1      350.98      390.81     35.78 o 
  -4  12   1     1106.32     1164.71     53.13 o 
  -3  12   1      214.18      238.83     29.99 o 
  -2  12   1      504.99      624.83     37.84 o 
  -1  12   1      161.82      147.54     27.40 o 
   0  12   1      477.96      453.13     50.20 o 
   1  12   1      100.65       28.54     21.21 o 
   2  12   1      511.32      601.30     38.02 o 
   3  12   1      230.63      237.94     30.98 o 
   4  12   1     1059.77     1130.35     53.06 o 
   5  12   1      442.62      387.21     38.52 o 
   6  12   1       58.68       74.53     27.12 o 
   7  12   1      117.30       85.31     31.15 o 
   8  12   1      237.41      245.27     33.39 o 
  -7  13   1       84.14      144.39     30.08 o 
  -6  13   1      274.05      262.97     35.17 o 
  -5  13   1      563.76      525.97     42.85 o 
  -4  13   1       40.22       67.50     29.93 o 
  -3  13   1      171.72      158.78     32.44 o 
  -2  13   1      286.69      269.36     34.92 o 
  -1  13   1      250.19      265.78     31.11 o 
   0  13   1      129.46      139.86     26.83 o 
   1  13   1      271.84      249.80     30.75 o 
   2  13   1      274.09      238.72     33.27 o 
   3  13   1      187.28      197.59     33.97 o 
   4  13   1       29.78       45.16     30.23 o 
   5  13   1      471.08      430.36     39.18 o 
   6  13   1      308.14      304.42     36.02 o 
   7  13   1       79.53       63.45     30.38 o 
  -6  14   1       54.43       63.63     29.85 o 
  -5  14   1      285.27      300.32     39.22 o 
  -4  14   1      158.38      163.79     35.26 o 
  -3  14   1      260.99      219.15     38.10 o 
  -2  14   1      197.90      224.38     34.54 o 
  -1  14   1      212.23      213.64     33.32 o 
   0  14   1        1.27       32.25     18.34 o 
   1  14   1      217.79      237.05     33.16 o 
   2  14   1      242.33      216.01     36.73 o 
   3  14   1      270.21      262.14     36.32 o 
   4  14   1      135.76      136.17     36.59 o 
   5  14   1      369.30      457.49     40.27 o 
   6  14   1       56.32      149.48     31.84 o 
  -5  15   1      169.01      205.03     35.17 o 
  -4  15   1      121.09      146.00     31.31 o 
  -3  15   1       95.04      120.95     30.81 o 
  -2  15   1      119.31      173.73     32.03 o 
  -1  15   1      294.01      237.42     37.49 o 
   0  15   1       63.92       99.51     22.99 o 
   1  15   1      291.86      238.09     36.35 o 
   2  15   1      122.38      120.31     34.65 o 
   3  15   1      102.97       49.24     35.57 o 
   4  15   1      124.91      130.28     35.22 o 
   5  15   1      147.11       90.78     37.58 o 
  -4  16   1       80.61       53.13     31.72 o 
  -3  16   1      157.48      192.17     36.39 o 
  -2  16   1      108.25      146.76     33.97 o 
  -1  16   1      156.11      191.70     37.59 o 
   0  16   1       22.67       31.56     21.92 o 
   1  16   1      137.79      133.67     36.11 o 
   2  16   1      105.08      101.82     32.82 o 
   3  16   1      154.46      181.94     37.92 o 
   4  16   1       70.11       81.73     34.70 o 
  -1  17   1       88.43       66.40     34.38 o 
   0  17   1       18.37       17.07     68.38 o 
   1  17   1       85.98       28.07     37.18 o 
   0   0   2     2614.71     2951.31     35.70 o 
   1   0   2     1790.23     2344.84     98.60 o 
   2   0   2     8693.63     8767.63    498.56 o 
   3   0   2     9562.43     9623.09    523.39 o 
   4   0   2      671.64      737.94     15.33 o 
   5   0   2      388.82      375.88     15.56 o 
   6   0   2      319.18      417.84     15.55 o 
   7   0   2     4550.67     5000.33    147.00 o 
   8   0   2        2.44       38.21     13.93 o 
   9   0   2      299.04      283.31     20.61 o 
  10   0   2       33.15       19.79     26.30 o 
  11   0   2      168.17      141.49     19.22 o 
 -11   1   2       16.79       56.03     27.93 o 
 -10   1   2      347.89      394.75     36.86 o 
  -9   1   2      295.97      334.18     31.94 o 
  -8   1   2      374.91      446.05     31.94 o 
  -7   1   2       63.65       80.43     18.76 o 
  -6   1   2     1023.96      904.02     31.32 o 
  -5   1   2       60.04       90.08     12.94 o 
  -4   1   2     1274.69     1068.04     25.41 o 
  -3   1   2      168.36      105.91      5.04 o 
  -2   1   2     1946.61     1770.75      4.59 o 
  -1   1   2    11118.35    10810.29    203.63 o 
   0   1   2    44133.82    39353.66   1512.05 o 
   1   1   2    11313.48    11025.75    215.54 o 
   2   1   2     1989.51     2148.03     27.65 o 
   3   1   2      184.65      119.49      5.56 o 
   4   1   2     1586.42     1415.29     30.37 o 
   5   1   2       75.14      102.19     13.62 o 
   6   1   2     1139.10     1124.56     34.28 o 
   7   1   2       63.05       62.95     19.09 o 
   8   1   2      374.78      397.11     28.01 o 
   9   1   2      258.86      292.63     28.18 o 
  10   1   2      321.45      284.73     31.95 o 
  11   1   2       13.22       50.30     23.15 o 
 -11   2   2      215.72      259.81     32.98 o 
 -10   2   2       44.23       42.69     24.22 o 
  -9   2   2      241.66      228.55     22.51 o 
  -8   2   2      948.39      760.17     40.12 o 
  -7   2   2     5685.57     5628.95     80.40 o 
  -6   2   2     1927.69     1833.24     43.65 o 
  -5   2   2       84.67       95.71     12.42 o 
  -4   2   2      715.47      647.41     20.84 o 
  -3   2   2     2817.71     2484.28      6.23 o 
  -2   2   2     4856.41     4925.25     41.51 o 
  -1   2   2     8272.88     8393.84     46.87 o 
   0   2   2      440.48      521.99      8.37 o 
   1   2   2     8476.38     8649.61    204.74 o 
   2   2   2     4851.05     5123.97     43.97 o 
   3   2   2     2539.15     2378.26     35.89 o 
   4   2   2      813.08      713.07     22.94 o 
   5   2   2       84.50       96.06     13.77 o 
   6   2   2     1817.74     1935.53     45.32 o 
   7   2   2     5802.55     6135.19     81.28 o 
   8   2   2      825.62      733.44     36.64 o 
   9   2   2      303.36      241.12     26.10 o 
  10   2   2       50.02       71.74     24.91 o 
  11   2   2      201.98      257.11     29.55 o 
 -11   3   2      230.09      181.52     33.49 o 
 -10   3   2      257.16      302.18     30.55 o 
  -9   3   2      462.83      437.02     36.48 o 
  -8   3   2      222.42      240.68     26.34 o 
  -7   3   2      187.39      261.31     24.20 o 
  -6   3   2     1011.31      864.37     33.05 o 
  -5   3   2     3128.98     2937.58     50.48 o 
  -4   3   2      597.08      617.88     22.58 o 
  -3   3   2     1209.69     1182.42     25.22 o 
  -2   3   2     3008.87     3132.00     35.89 o 
  -1   3   2     1933.90     1927.06     25.52 o 
   0   3   2    24326.92    23661.54    246.57 o 
   1   3   2     1572.40     1618.07     23.68 o 
   2   3   2     3079.61     3239.63     36.88 o 
   3   3   2     1143.46     1169.25     25.98 o 
   4   3   2      539.41      539.87     20.84 o 
   5   3   2     2964.69     2616.91     49.87 o 
   6   3   2     1027.80      961.06     34.18 o 
   7   3   2      201.24      248.15     26.98 o 
   8   3   2      173.27      199.49     27.26 o 
   9   3   2      398.18      399.32     33.21 o 
  10   3   2      273.62      289.32     31.12 o 
  11   3   2      215.49      219.71     30.51 o 
 -11   4   2      149.60      176.86     28.26 o 
 -10   4   2        0.60        0.00     25.00 o 
  -9   4   2       29.79       59.50     22.33 o 
  -8   4   2     1524.90     1579.14     53.27 o 
  -7   4   2     1721.11     1604.36     49.53 o 
  -6   4   2     3436.68     3515.55     62.64 o 
  -5   4   2        2.08       20.64     11.35 o 
  -4   4   2     1112.96     1137.76     30.28 o 
  -3   4   2     2220.02     2096.67     35.33 o 
  -2   4   2     4657.61     4578.39     46.76 o 
  -1   4   2     2194.52     2482.21     32.02 o 
   0   4   2     1716.41     2056.20     70.81 o 
   1   4   2     2441.72     2594.59     33.11 o 
   2   4   2     4797.27     4764.10     46.37 o 
   3   4   2     2362.37     2193.15     36.03 o 
   4   4   2     1014.81      948.73     27.98 o 
   5   4   2        1.81       13.62     11.39 o 
   6   4   2     3334.39     3453.76     59.66 o 
   7   4   2     1590.71     1545.29     49.51 o 
   8   4   2     1581.63     1649.81     54.81 o 
   9   4   2       31.95      142.65     24.86 o 
  10   4   2        0.05       11.73     26.58 o 
  11   4   2      131.94      175.62     31.67 o 
 -10   5   2       80.85       85.54     28.17 o 
  -9   5   2      131.61      200.66     30.65 o 
  -8   5   2      234.64      185.97     28.89 o 
  -7   5   2     1349.05     1242.10     47.03 o 
  -6   5   2      268.45      306.79     24.04 o 
  -5   5   2     4624.56     4584.30     64.51 o 
  -4   5   2      733.81      738.06     26.78 o 
  -3   5   2     2095.22     2305.43     39.74 o 
  -2   5   2      149.85      160.99     13.09 o 
  -1   5   2     4796.91     5094.11     50.12 o 
   0   5   2     1290.00     1348.35     53.62 o 
   1   5   2     5043.47     5435.74     50.72 o 
   2   5   2      168.43      174.28     12.43 o 
   3   5   2     2311.35     2279.40     39.74 o 
   4   5   2      748.76      717.77     24.88 o 
   5   5   2     4854.28     4540.83     63.72 o 
   6   5   2      232.98      207.13     23.18 o 
   7   5   2     1405.58     1276.40     46.90 o 
   8   5   2      212.39      162.46     29.46 o 
   9   5   2      102.86      129.09     29.89 o 
  10   5   2       64.01       77.73     26.20 o 
 -10   6   2       39.01       48.65     28.45 o 
  -9   6   2      141.68       71.05     30.13 o 
  -8   6   2     1591.60     1394.86     56.23 o 
  -7   6   2       86.43      102.66     24.40 o 
  -6   6   2     3220.60     3327.64     66.82 o 
  -5   6   2       67.52       35.54     16.18 o 
  -4   6   2     1163.29     1261.37     36.08 o 
  -3   6   2      280.20      292.80     18.36 o 
  -2   6   2     4444.50     4573.98     55.45 o 
  -1   6   2      305.10      287.63     16.06 o 
   0   6   2     1235.25     1433.73     21.17 o 
   1   6   2      321.91      314.48     16.18 o 
   2   6   2     4561.12     4484.10     52.97 o 
   3   6   2      286.02      308.87     18.24 o 
   4   6   2     1024.63     1007.02     31.90 o 
   5   6   2       67.50       52.28     15.96 o 
   6   6   2     3064.94     2998.80     62.82 o 
   7   6   2       79.56      119.73     22.20 o 
   8   6   2     1602.40     1504.30     55.82 o 
   9   6   2      149.74        4.88     28.91 o 
  10   6   2       42.82       48.74     26.73 o 
 -10   7   2        1.46       12.38     28.07 o 
  -9   7   2      248.57      339.16     32.82 o 
  -8   7   2      108.79      122.43     27.28 o 
  -7   7   2      454.58      508.96     36.89 o 
  -6   7   2      116.99      193.79     24.72 o 
  -5   7   2     2886.63     2995.86     60.90 o 
  -4   7   2      169.67      177.49     17.03 o 
  -3   7   2     1213.15     1332.11     35.19 o 
  -2   7   2     2297.30     2482.74     45.34 o 
  -1   7   2     5269.67     5433.44     60.13 o 
   0   7   2       35.45       30.85      8.54 o 
   1   7   2     5033.59     5253.48     59.40 o 
   2   7   2     2282.92     2384.27     44.41 o 
   3   7   2     1246.31     1262.27     34.78 o 
   4   7   2      149.24      132.11     17.78 o 
   5   7   2     3046.05     3143.28     57.88 o 
   6   7   2      125.19       95.56     24.29 o 
   7   7   2      500.11      545.82     37.94 o 
   8   7   2      108.56       95.68     27.97 o 
   9   7   2      237.35      198.36     32.71 o 
  10   7   2        1.35       26.95     29.15 o 
 -10   8   2       18.17       51.78     27.51 o 
  -9   8   2       19.87       35.98     23.53 o 
  -8   8   2      692.37      669.09     43.13 o 
  -7   8   2      502.27      506.43     37.35 o 
  -6   8   2      769.03      829.33     40.39 o 
  -5   8   2       49.50       60.38     17.31 o 
  -4   8   2     2081.80     2110.78     51.96 o 
  -3   8   2      626.83      678.21     30.91 o 
  -2   8   2     5117.52     5248.63     67.51 o 
  -1   8   2     1142.33     1178.97     33.48 o 
   0   8   2     2964.16     2557.32   1485.52 o 
   1   8   2     1130.60     1034.05     32.48 o 
   2   8   2     4862.04     4993.74     64.01 o 
   3   8   2      552.54      643.04     28.37 o 
   4   8   2     1999.81     1870.05     47.40 o 
   5   8   2       50.66       36.80     18.67 o 
   6   8   2      798.39      775.64     40.40 o 
   7   8   2      566.51      523.32     36.40 o 
   8   8   2      613.28      678.22     43.24 o 
   9   8   2       16.33       88.48     26.63 o 
  -9   9   2       31.02       35.07     29.30 o 
  -8   9   2      134.17      165.13     29.54 o 
  -7   9   2      315.32      331.59     34.05 o 
  -6   9   2      438.24      447.94     35.89 o 
  -5   9   2     1912.13     1842.21     55.60 o 
  -4   9   2      604.37      646.21     33.58 o 
  -3   9   2      949.38      997.42     37.82 o 
  -2   9   2      498.40      499.10     26.38 o 
  -1   9   2     1223.83     1273.59     37.99 o 
   0   9   2     2770.11     2905.31     38.91 o 
   1   9   2     1190.10     1235.05     37.11 o 
   2   9   2      468.31      453.67     25.88 o 
   3   9   2      961.20      982.56     34.89 o 
   4   9   2      744.21      725.02     33.22 o 
   5   9   2     1891.48     1865.43     55.28 o 
   6   9   2      536.77      493.75     33.50 o 
   7   9   2      330.06      287.13     31.83 o 
   8   9   2      139.01      168.81     29.53 o 
   9   9   2       36.42        3.52     29.68 o 
  -9  10   2       21.63       35.84     27.79 o 
  -8  10   2      276.82      278.26     34.12 o 
  -7  10   2      468.23      514.56     40.36 o 
  -6  10   2      504.88      489.58     38.73 o 
  -5  10   2      134.66      123.21     24.83 o 
  -4  10   2      364.66      357.45     29.63 o 
  -3  10   2     1612.55     1570.58     50.41 o 
  -2  10   2      750.95      821.91     33.72 o 
  -1  10   2     1904.71     1964.62     49.94 o 
   0  10   2       86.77      132.21     74.64 o 
   1  10   2     1799.65     1723.67     47.56 o 
   2  10   2      788.98      738.26     34.65 o 
   3  10   2     1490.64     1466.53     47.24 o 
   4  10   2      298.74      285.67     28.30 o 
   5  10   2      145.76      117.91     26.60 o 
   6  10   2      511.58      430.21     22.08 o 
   7  10   2      523.02      534.74     39.74 o 
   8  10   2      275.26      297.87     34.28 o 
   9  10   2       12.07        3.58     29.63 o 
  -8  11   2      141.70       69.08     32.07 o 
  -7  11   2       22.30       16.79     26.61 o 
  -6  11   2      129.55      163.75     30.74 o 
  -5  11   2      465.89      479.57     36.40 o 
  -4  11   2     1762.95     1809.03     58.43 o 
  -3  11   2       42.27       28.91     22.64 o 
  -2  11   2       22.14       17.80     20.54 o 
  -1  11   2      291.34      292.86     28.49 o 
   0  11   2     2572.37     2713.25     50.44 o 
   1  11   2      293.34      267.59     24.91 o 
   2  11   2       15.39       10.54     18.36 o 
   3  11   2       33.88       32.22     21.66 o 
   4  11   2     1829.64     1827.96     58.11 o 
   5  11   2      499.35      549.71     37.07 o 
   6  11   2      138.00        1.62     25.20 o 
   7  11   2       23.40        4.93     27.46 o 
   8  11   2      141.99      149.26     34.91 o 
  -8  12   2      136.23       92.40     35.35 o 
  -7  12   2      505.77      544.14     41.02 o 
  -6  12   2       13.65        3.44     28.58 o 
  -5  12   2       70.58       92.92     26.73 o 
  -4  12   2      480.81      452.87     39.97 o 
  -3  12   2     1841.04     1974.17     60.56 o 
  -2  12   2      204.29      226.50     29.94 o 
  -1  12   2      801.86      786.01     40.16 o 
   0  12   2       20.78       16.23     14.46 o 
   1  12   2      798.47      748.98     39.77 o 
   2  12   2      174.82      199.44     28.20 o 
   3  12   2     1942.07     2074.74     63.13 o 
   4  12   2      486.59      430.32     38.71 o 
   5  12   2       74.80       89.14     27.40 o 
   6  12   2       17.32       29.93     24.73 o 
   7  12   2      516.93      491.25     42.43 o 
   8  12   2      135.04      113.75     32.68 o 
  -7  13   2       63.21       96.24     30.84 o 
  -6  13   2       88.03        8.85     26.55 o 
  -5  13   2       54.29       67.47     27.54 o 
  -4  13   2      512.45      614.68     39.34 o 
  -3  13   2      376.84      349.74     38.63 o 
  -2  13   2      387.13      362.46     36.67 o 
  -1  13   2      304.59      337.50     33.07 o 
   0  13   2     1421.24     1475.13     38.61 o 
   1  13   2      305.99      301.01     32.89 o 
   2  13   2      382.67      420.70     36.35 o 
   3  13   2      380.45      340.08     36.13 o 
   4  13   2      558.88      609.54     42.61 o 
   5  13   2       55.10       67.35     30.03 o 
   6  13   2      105.99       79.34     31.64 o 
   7  13   2       62.99       52.72     30.82 o 
  -6  14   2       25.76       14.69     29.89 o 
  -5  14   2       43.35        8.92     33.16 o 
  -4  14   2      108.56      120.94     30.42 o 
  -3  14   2      840.51      806.94     51.59 o 
  -2  14   2      288.46      195.36     36.70 o 
  -1  14   2      149.14      142.87     32.98 o 
   0  14   2        6.26       28.98     18.32 o 
   1  14   2      148.24      179.37     31.87 o 
   2  14   2      303.94      274.24     35.07 o 
   3  14   2      757.59      807.06     51.00 o 
   4  14   2      113.72      114.80     32.98 o 
   5  14   2       46.46       52.01     29.06 o 
   6  14   2       18.25       31.13     31.13 o 
  -5  15   2       79.23       66.73     32.76 o 
  -4  15   2      348.37      373.00     38.21 o 
  -3  15   2       12.00        5.41     30.22 o 
  -2  15   2       97.68       97.30     30.79 o 
  -1  15   2      151.16      104.65     33.87 o 
   0  15   2      746.36      793.74     70.79 o 
   1  15   2      160.33      221.04     31.80 o 
   2  15   2       92.80      101.78     30.73 o 
   3  15   2        9.65        9.09     30.97 o 
   4  15   2      385.34      344.62     41.41 o 
   5  15   2       65.31       69.64     29.94 o 
  -4  16   2       11.82       34.20     31.82 o 
  -3  16   2      183.36      143.02     36.48 o 
  -2  16   2      298.21      359.36     40.92 o 
  -1  16   2      102.51      163.91     33.46 o 
   0  16   2        4.75        3.55     21.39 o 
   1  16   2       94.09      100.64     35.73 o 
   2  16   2      296.59      242.30     40.79 o 
   3  16   2      180.93      163.44     38.60 o 
  -1  17   2       62.72       64.10     34.40 o 
   0  17   2      242.77      293.13     72.83 o 
   1  17   2       58.47       69.77     30.83 o 
   1   0   3    14946.91    14488.99    173.98 o 
   2   0   3      363.05      401.45     24.75 o 
   3   0   3      394.64      411.62     48.83 o 
   4   0   3     2003.06     2134.22     47.32 o 
   5   0   3      422.47      344.66     12.62 o 
   6   0   3     2847.42     2297.31     67.11 o 
   7   0   3      647.38      731.61     50.33 o 
   8   0   3     1457.64     1393.95     31.77 o 
   9   0   3       19.65        5.94     13.65 o 
  10   0   3       17.58       11.96     15.97 o 
  11   0   3       21.12       17.15     17.15 o 
 -11   1   3      473.97      623.91     45.83 o 
 -10   1   3      325.79      354.94     35.96 o 
  -9   1   3       76.56       82.35     23.92 o 
  -8   1   3     1086.62     1178.14     45.86 o 
  -7   1   3      168.27      243.42     23.71 o 
  -6   1   3      528.85      371.69     22.39 o 
  -5   1   3     1333.64     1155.92     32.07 o 
  -4   1   3      372.64      388.84     16.87 o 
  -3   1   3     1538.44     1335.00      6.59 o 
  -2   1   3     4881.40     4967.94     41.81 o 
  -1   1   3     2774.16     3248.38     29.81 o 
   0   1   3      762.95      916.49     14.15 o 
   1   1   3     2829.39     3101.77     29.84 o 
   2   1   3     5171.40     5536.83     44.39 o 
   3   1   3     1571.42     1558.18     28.18 o 
   4   1   3      265.87      244.28     14.66 o 
   5   1   3     1134.42      990.03     29.84 o 
   6   1   3      384.82      305.61     21.51 o 
   7   1   3      183.86      195.10     21.42 o 
   8   1   3     1071.08     1162.10     42.38 o 
   9   1   3       71.87       88.17     20.43 o 
  10   1   3      342.67      348.54     30.28 o 
  11   1   3      474.66      498.32     36.38 o 
 -11   2   3      106.75       48.11     35.59 o 
 -10   2   3      146.09      103.27     31.96 o 
  -9   2   3      332.44      338.65     30.92 o 
  -8   2   3      108.07       95.92     23.09 o 
  -7   2   3      644.14      643.53     32.60 o 
  -6   2   3      665.81      679.64     29.86 o 
  -5   2   3     2421.03     2114.18     42.86 o 
  -4   2   3     4008.02     4152.05     49.50 o 
  -3   2   3      178.60      198.64     11.30 o 
  -2   2   3     1094.24     1269.77     22.37 o 
  -1   2   3    15695.28    15260.85    280.02 o 
   0   2   3      652.97      699.03     10.24 o 
   1   2   3    16521.37    16708.38    307.48 o 
   2   2   3     1277.14     1119.76      5.89 o 
   3   2   3      219.68      255.08     13.68 o 
   4   2   3     4186.13     4378.98     51.81 o 
   5   2   3     2318.14     2115.44     42.53 o 
   6   2   3      772.55      812.02     31.00 o 
   7   2   3      642.06      728.99     35.32 o 
   8   2   3      186.07      175.96     26.46 o 
   9   2   3      280.30      256.09     30.28 o 
  10   2   3      166.78      143.16     28.75 o 
  11   2   3      100.90      103.44     28.25 o 
 -11   3   3      315.87      382.17     39.13 o 
 -10   3   3      202.21      210.41     31.10 o 
  -9   3   3      257.38      229.71     29.83 o 
  -8   3   3      331.51      311.80     30.20 o 
  -7   3   3     1028.98     1032.32     39.21 o 
  -6   3   3      470.93      535.94     26.03 o 
  -5   3   3      906.50      884.04     28.80 o 
  -4   3   3      359.75      387.53     18.44 o 
  -3   3   3     1721.70     1713.13     30.83 o 
  -2   3   3     2852.04     2976.89     35.47 o 
  -1   3   3     1122.78     1178.59     21.14 o 
   0   3   3    15092.55     4917.84   7978.32 o 
   1   3   3     1001.72     1178.69     21.45 o 
   2   3   3     2727.81     2942.07     37.29 o 
   3   3   3     1686.69     1570.32     31.61 o 
   4   3   3      465.40      481.79     21.65 o 
   5   3   3      866.34      821.33     29.07 o 
   6   3   3      422.55      462.38     27.13 o 
   7   3   3     1003.84      996.81     39.43 o 
   8   3   3      355.87      394.31     33.99 o 
   9   3   3      309.04      398.50     33.38 o 
  10   3   3      234.46      251.70     33.39 o 
  11   3   3      329.88      416.09     36.07 o 
 -10   4   3      209.59      245.53     32.97 o 
  -9   4   3       11.20       14.01     22.27 o 
  -8   4   3      370.35      399.06     32.31 o 
  -7   4   3      942.63      836.65     37.40 o 
  -6   4   3     1027.12     1112.06     37.65 o 
  -5   4   3      995.11      963.51     13.12 o 
  -4   4   3     2896.39     3102.64     48.11 o 
  -3   4   3     2408.54     2455.18     39.07 o 
  -2   4   3      538.21      570.48     17.75 o 
  -1   4   3     9658.02     9719.02     62.88 o 
   0   4   3    13383.70    13740.60    353.44 o 
   1   4   3     9728.01    10117.59     64.86 o 
   2   4   3      707.88      806.08     20.93 o 
   3   4   3     2237.18     2252.04     38.55 o 
   4   4   3     2925.74     2977.95     46.20 o 
   5   4   3      832.75     1038.92     33.07 o 
   6   4   3     1020.67      986.93     36.56 o 
   7   4   3      935.01      887.37     38.30 o 
   8   4   3      474.12      569.82     36.05 o 
   9   4   3       31.17       56.64     23.75 o 
  10   4   3      186.93      202.55     32.03 o 
 -10   5   3      288.82      237.02     36.58 o 
  -9   5   3      126.34       95.26     26.68 o 
  -8   5   3      790.47      809.00     43.10 o 
  -7   5   3     1292.01     1421.16     48.14 o 
  -6   5   3      550.94      574.63     30.33 o 
  -5   5   3      281.63      315.57     21.41 o 
  -4   5   3      357.03      375.48     20.85 o 
  -3   5   3     7181.20     7473.23     69.11 o 
  -2   5   3       41.83       72.22      9.44 o 
  -1   5   3      678.91      624.30     19.26 o 
   0   5   3    29306.41    27629.99    443.85 o 
   1   5   3      684.45      615.17     19.26 o 
   2   5   3       25.09       38.43      9.31 o 
   3   5   3     7137.44     7227.35     67.81 o 
   4   5   3      444.98      461.00     22.47 o 
   5   5   3      246.73      256.27     20.64 o 
   6   5   3      493.28      483.37     29.09 o 
   7   5   3     1297.33     1271.01     46.74 o 
   8   5   3      764.36      758.71     41.48 o 
   9   5   3      112.22      134.34     25.03 o 
  10   5   3      345.58      320.25     38.08 o 
 -10   6   3      603.66      594.06     44.02 o 
  -9   6   3       28.78       22.80     27.25 o 
  -8   6   3       34.66       41.00     26.49 o 
  -7   6   3     1030.14     1103.05     45.60 o 
  -6   6   3     1096.73     1132.65     41.74 o 
  -5   6   3      189.01      192.28     19.95 o 
  -4   6   3     2235.62     2233.00     46.36 o 
  -3   6   3     1094.37     1062.58     31.25 o 
  -2   6   3       38.91       29.29      9.98 o 
  -1   6   3     5050.93     5124.03     53.86 o 
   0   6   3      299.05      359.99     33.33 o 
   1   6   3     5164.88     5284.50     55.67 o 
   2   6   3       49.94       46.41     10.44 o 
   3   6   3     1091.71     1059.92     30.56 o 
   4   6   3     2318.65     2139.75     45.96 o 
   5   6   3      174.55      191.41     19.45 o 
   6   6   3     1166.48     1220.62     43.62 o 
   7   6   3     1038.82     1031.49     45.53 o 
   8   6   3       59.51       40.59     26.26 o 
   9   6   3       15.37        6.81     23.71 o 
  10   6   3      580.36      536.54     40.52 o 
 -10   7   3      405.91      397.50     41.16 o 
  -9   7   3      322.72      302.83     36.34 o 
  -8   7   3      355.84      361.22     35.34 o 
  -7   7   3     1576.68     1663.91     55.71 o 
  -6   7   3      892.17      903.06     40.21 o 
  -5   7   3      735.01      816.52     36.54 o 
  -4   7   3     1264.53     1219.38     39.02 o 
  -3   7   3     1512.73     1500.65     38.66 o 
  -2   7   3      796.91      780.17     27.23 o 
  -1   7   3     1677.11     1889.49     37.89 o 
   0   7   3      571.95      531.75     15.35 o 
   1   7   3     1428.72     1596.60     35.57 o 
   2   7   3      730.30      620.40     24.21 o 
   3   7   3     1409.43     1315.89     35.88 o 
   4   7   3     1436.15     1355.78     40.35 o 
   5   7   3      754.18      578.12     16.58 o 
   6   7   3      948.27      901.05     39.13 o 
   7   7   3     1567.83     1692.02     57.40 o 
   8   7   3      333.06      433.75     35.66 o 
   9   7   3      291.29      304.99     36.26 o 
  10   7   3      420.50      501.05     40.19 o 
  -9   8   3      148.64      129.82     31.63 o 
  -8   8   3      383.39      398.45     37.70 o 
  -7   8   3      710.35      686.58     41.64 o 
  -6   8   3     1012.99      902.16     43.51 o 
  -5   8   3      159.25      180.34     23.37 o 
  -4   8   3     1541.31     1405.79     43.52 o 
  -3   8   3     2484.59     2601.06     54.41 o 
  -2   8   3      690.45      719.53     30.69 o 
  -1   8   3      476.86      467.64     24.07 o 
   0   8   3     2530.82     2423.78     57.22 o 
   1   8   3      351.98      377.04     20.75 o 
   2   8   3      638.25      770.26     29.00 o 
   3   8   3     2440.00     2416.85     51.16 o 
   4   8   3     1503.05     1394.96     42.32 o 
   5   8   3      197.10      215.05     24.35 o 
   6   8   3     1076.09      917.98     20.99 o 
   7   8   3      735.62      735.42     41.94 o 
   8   8   3      317.39      310.96     38.08 o 
   9   8   3      127.33      120.07     29.75 o 
  -9   9   3      175.35      154.28     32.32 o 
  -8   9   3       83.20      110.19     29.82 o 
  -7   9   3     1123.60     1120.27     51.84 o 
  -6   9   3      228.03      276.02     30.24 o 
  -5   9   3      723.82      705.49     39.49 o 
  -4   9   3     1904.36     1809.19     19.58 o 
  -3   9   3     1820.61     1811.67     48.47 o 
  -2   9   3     1299.24     1279.77     39.41 o 
  -1   9   3       42.60       57.49     16.52 o 
   0   9   3     2159.55     2373.93     35.67 o 
   1   9   3       13.71       18.25     13.25 o 
   2   9   3     1296.05     1215.13     39.10 o 
   3   9   3     1844.53     1830.28     48.84 o 
   4   9   3     1992.34     2038.79     55.04 o 
   5   9   3      735.26      776.19     36.98 o 
   6   9   3      231.98      254.64     27.98 o 
   7   9   3     1146.56     1156.25     51.37 o 
   8   9   3       66.61       11.79     28.76 o 
   9   9   3      152.62      133.06     33.04 o 
  -9  10   3      301.87      252.98     37.95 o 
  -8  10   3      161.25      176.98     31.61 o 
  -7  10   3       36.67       29.21     27.22 o 
  -6  10   3      558.66      627.97     40.44 o 
  -5  10   3      413.59      468.56     35.28 o 
  -4  10   3      842.22      967.13     42.11 o 
  -3  10   3     1538.20     1502.20     48.62 o 
  -2  10   3      209.08      184.14     22.17 o 
  -1  10   3      745.29      874.39     34.77 o 
   0  10   3     1094.41     1136.51     41.48 o 
   1  10   3      670.97      769.18     34.37 o 
   2  10   3      147.00      159.97     21.06 o 
   3  10   3     1695.22     1684.26     50.04 o 
   4  10   3      809.70      917.34     40.56 o 
   5  10   3      476.02      431.27     34.34 o 
   6  10   3      590.90      496.82     24.46 o 
   7  10   3       57.92      110.90     26.25 o 
   8  10   3      136.53      100.58     31.19 o 
   9  10   3      270.10      282.70     38.41 o 
  -8  11   3      292.14      291.67     36.44 o 
  -7  11   3      334.92      301.44     36.70 o 
  -6  11   3      342.84      275.24     25.10 o 
  -5  11   3     1077.04     1130.25     48.93 o 
  -4  11   3      754.71      830.79     43.70 o 
  -3  11   3       71.31       45.39     24.71 o 
  -2  11   3      202.78      204.60     25.98 o 
  -1  11   3       29.74       21.73     20.64 o 
   0  11   3      275.89      313.34     25.02 o 
   1  11   3       42.51       30.89     20.59 o 
   2  11   3      169.94      192.21     26.60 o 
   3  11   3       59.86       43.77     23.43 o 
   4  11   3      657.76      760.57     40.27 o 
   5  11   3     1160.46     1207.70     53.05 o 
   6  11   3      304.73      274.90     25.35 o 
   7  11   3      314.90      285.99     33.75 o 
   8  11   3      293.35      164.60     40.29 o 
  -8  12   3      259.44      210.22     35.25 o 
  -7  12   3       53.31       35.51     29.90 o 
  -6  12   3       71.98       79.32     28.97 o 
  -5  12   3      318.61      349.45     34.65 o 
  -4  12   3      520.13      567.34     40.62 o 
  -3  12   3      311.24      328.07     34.66 o 
  -2  12   3      254.02      277.80     29.32 o 
  -1  12   3      282.60      249.86     31.29 o 
   0  12   3      142.52      130.55     16.87 o 
   1  12   3      239.99      216.98     29.91 o 
   2  12   3      259.34      228.55     30.28 o 
   3  12   3      349.54      385.89     33.96 o 
   4  12   3      573.27      568.60     44.19 o 
   5  12   3      245.34      313.87     33.09 o 
   6  12   3       75.01      139.33     29.66 o 
   7  12   3       63.09       69.12     29.60 o 
  -7  13   3       12.36       36.62     29.87 o 
  -6  13   3       35.97       29.40     29.40 o 
  -5  13   3      155.72      101.88     37.18 o 
  -4  13   3      378.47      393.17     36.84 o 
  -3  13   3      666.42      701.63     46.26 o 
  -2  13   3      661.85      724.05     42.58 o 
  -1  13   3      178.36      216.37     30.35 o 
   0  13   3        3.10       21.99     16.01 o 
   1  13   3      160.74      182.34     30.04 o 
   2  13   3      689.49      633.78     42.50 o 
   3  13   3      627.83      726.49     44.53 o 
   4  13   3      337.28      308.81     37.68 o 
   5  13   3      171.33      157.77     33.08 o 
   6  13   3       28.17       51.44     27.75 o 
   7  13   3       11.55       71.56     26.83 o 
  -6  14   3      165.38      187.58     34.85 o 
  -5  14   3      116.39       91.53     32.94 o 
  -4  14   3       42.07       78.22     29.07 o 
  -3  14   3       65.37       79.43     28.03 o 
  -2  14   3      385.34      455.00     38.49 o 
  -1  14   3      382.40      322.92     38.61 o 
   0  14   3       23.04       54.30     18.45 o 
   1  14   3      389.31      488.43     39.02 o 
   2  14   3      324.25      388.14     37.46 o 
   3  14   3       86.89       79.39     31.49 o 
   4  14   3       57.65       43.65     28.05 o 
   5  14   3      123.66      127.92     34.67 o 
   6  14   3      172.96      172.05     34.30 o 
  -5  15   3      229.98      214.25     37.68 o 
  -4  15   3        2.68       20.11     30.44 o 
  -3  15   3       99.47       98.49     30.37 o 
  -2  15   3       53.45       32.41     33.54 o 
  -1  15   3      164.44      184.32     36.41 o 
   0  15   3       38.38       44.45     21.20 o 
   1  15   3      142.11      114.77     37.19 o 
   2  15   3       59.31       41.13     30.29 o 
   3  15   3       84.36      114.46     30.36 o 
   4  15   3        9.80       11.14     30.17 o 
   5  15   3      239.10      216.59     40.83 o 
  -3  16   3        4.86       30.97     33.49 o 
  -2  16   3       50.86       90.11     29.31 o 
  -1  16   3       73.47       83.58     29.23 o 
   0  16   3       20.05       17.08     22.34 o 
   1  16   3       75.17      174.16     30.94 o 
   2  16   3       40.03       24.67     33.09 o 
   3  16   3        9.93        9.66     31.45 o 
   0  17   3      158.00      131.17     24.94 o 
   0   0   4     4633.48     4852.89     26.92 o 
   1   0   4     8333.66     8262.19    106.08 o 
   2   0   4      491.30      499.75     22.53 o 
   3   0   4       10.33        2.71      5.32 o 
   4   0   4     9710.75     9808.47    473.24 o 
   5   0   4      210.07      225.96     11.72 o 
   6   0   4     1333.04      995.48     67.08 o 
   7   0   4       10.16       28.41     10.95 o 
   8   0   4     1021.06     1062.12     36.53 o 
   9   0   4        9.38       14.13     13.60 o 
  10   0   4      626.60      598.86     31.13 o 
  11   0   4        0.19        6.26     16.24 o 
 -11   1   4      190.99      252.28     36.21 o 
 -10   1   4       47.19       30.44     27.24 o 
  -9   1   4      150.21      139.75     26.14 o 
  -8   1   4      256.36      248.64     27.73 o 
  -7   1   4     2590.20     2586.94     59.08 o 
  -6   1   4      641.10      636.27     28.56 o 
  -5   1   4      418.51      434.43     22.28 o 
  -4   1   4      537.53      563.40     20.67 o 
  -3   1   4     7789.27     7542.54      7.47 o 
  -2   1   4     1987.41     2095.04     29.19 o 
  -1   1   4    12806.12    13023.32    269.19 o 
   0   1   4    15899.28    15904.99    953.78 o 
   1   1   4    11823.30    11250.34    254.39 o 
   2   1   4     2148.34     2275.81     30.07 o 
   3   1   4     7702.30     7533.75     60.15 o 
   4   1   4      539.30      585.30     21.10 o 
   5   1   4      440.19      446.81     22.59 o 
   6   1   4      610.41      590.28     27.49 o 
   7   1   4     2605.37     2700.49     58.88 o 
   8   1   4      217.86      252.25     25.45 o 
   9   1   4       99.09       53.19     22.37 o 
  10   1   4       45.62       43.47     25.04 o 
  11   1   4      210.95      228.08     30.67 o 
 -11   2   4       62.63       95.99     29.07 o 
 -10   2   4      497.42      478.59     41.60 o 
  -9   2   4       69.03       77.34     24.99 o 
  -8   2   4      737.64      624.92     37.65 o 
  -7   2   4        1.15        5.47     18.14 o 
  -6   2   4     1283.29     1206.01     36.83 o 
  -5   2   4     2358.33     2395.68     45.64 o 
  -4   2   4     8727.55     8674.92     73.18 o 
  -3   2   4     2768.68     2821.58     38.89 o 
  -2   2   4     1679.16     1862.52     27.97 o 
  -1   2   4     9753.93    10166.10     58.81 o 
   0   2   4     7210.08     8200.24    251.90 o 
   1   2   4     9986.02    10584.97     62.35 o 
   2   2   4     1527.50     1326.27      6.12 o 
   3   2   4     2882.62     3066.03     40.48 o 
   4   2   4     8829.44     9000.47     10.87 o 
   5   2   4     2610.93     2874.24     47.86 o 
   6   2   4     1243.92     1132.01     14.74 o 
   7   2   4        2.47        1.05     17.62 o 
   8   2   4      682.28      665.33     37.67 o 
   9   2   4       86.89       74.25     24.07 o 
  10   2   4      431.75      380.95     36.71 o 
  11   2   4       45.91       41.04     26.43 o 
 -11   3   4      177.70      210.43     32.17 o 
 -10   3   4       73.86      114.74     28.87 o 
  -9   3   4       66.46       92.27     24.96 o 
  -8   3   4      619.53      646.04     38.12 o 
  -7   3   4     1681.65     1632.14     49.28 o 
  -6   3   4      673.10      676.28     29.84 o 
  -5   3   4      118.54      180.57     17.31 o 
  -4   3   4     5164.65     5353.94     59.14 o 
  -3   3   4     6554.81     6511.69     58.69 o 
  -2   3   4     2102.67     2160.18     31.47 o 
  -1   3   4     2333.43     2333.92     30.42 o 
   0   3   4     4636.79     4470.95   2651.42 o 
   1   3   4     2520.26     2679.21     33.84 o 
   2   3   4     2081.99     2236.43     34.33 o 
   3   3   4     6639.92     6723.68     62.69 o 
   4   3   4     4802.70     5071.38     59.40 o 
   5   3   4      123.55      107.20     10.30 o 
   6   3   4      637.58      635.38     30.08 o 
   7   3   4     1655.73     1573.07     48.55 o 
   8   3   4      599.35      746.64     38.99 o 
   9   3   4       41.68       79.68     23.03 o 
  10   3   4       77.49       26.36     23.49 o 
  11   3   4      184.40      172.10     33.79 o 
 -10   4   4      430.62      415.67     38.41 o 
  -9   4   4      746.24      914.89     46.78 o 
  -8   4   4       71.15       78.50     23.75 o 
  -7   4   4      299.28      226.82     25.53 o 
  -6   4   4      472.12      497.40     27.19 o 
  -5   4   4     2552.58     2338.05     48.07 o 
  -4   4   4     1724.34     1766.61     38.26 o 
  -3   4   4     4065.93     4474.76     51.42 o 
  -2   4   4      154.24      202.37     11.44 o 
  -1   4   4      506.42      449.60     15.47 o 
   0   4   4     8827.94     9158.10    143.39 o 
   1   4   4      345.28      346.84     14.26 o 
   2   4   4      129.67      131.71     11.30 o 
   3   4   4     4228.39     4610.61     53.90 o 
   4   4   4     1830.04     1883.89     41.24 o 
   5   4   4     2715.19     2494.58     51.60 o 
   6   4   4      400.81      353.70     26.18 o 
   7   4   4      311.67      220.94     27.53 o 
   8   4   4       66.41       43.87     24.27 o 
   9   4   4      741.67      808.81     46.62 o 
  10   4   4      394.55      354.51     42.06 o 
 -10   5   4      210.13      196.68     34.36 o 
  -9   5   4        4.70       17.81     25.92 o 
  -8   5   4     1402.68     1236.89     50.56 o 
  -7   5   4       72.99      108.58     23.95 o 
  -6   5   4     1235.98     1249.90     41.97 o 
  -5   5   4      250.93      237.75     19.96 o 
  -4   5   4     1133.42     1138.96     32.30 o 
  -3   5   4      609.64      707.95     24.46 o 
  -2   5   4     1977.04     1954.99     34.55 o 
  -1   5   4     1483.18     1593.46     29.82 o 
   0   5   4     1502.20     1656.11     30.76 o 
   1   5   4     1602.86     1730.84     31.54 o 
   2   5   4     2394.45     2371.67     39.17 o 
   3   5   4      698.17      813.84     25.86 o 
   4   5   4     1065.88      970.15     31.46 o 
   5   5   4      248.64      208.84     20.26 o 
   6   5   4     1199.06     1206.32     43.12 o 
   7   5   4       69.11       87.99     24.51 o 
   8   5   4     1251.34     1258.76     49.61 o 
   9   5   4        8.05        8.01     24.39 o 
  10   5   4      224.09      246.36     34.39 o 
 -10   6   4        9.35       21.43     28.57 o 
  -9   6   4      327.14      417.89     36.14 o 
  -8   6   4      169.95      148.80     30.61 o 
  -7   6   4      284.93      345.11     30.66 o 
  -6   6   4      288.88      327.60     28.19 o 
  -5   6   4     2219.72     2254.62     51.82 o 
  -4   6   4      146.01      163.38     16.71 o 
  -3   6   4     1466.61     1629.95     36.59 o 
  -2   6   4     2013.65     1986.04     38.01 o 
  -1   6   4     9694.91    10338.41     77.79 o 
   0   6   4       14.28       20.22      7.00 o 
   1   6   4     9451.36    10222.86     78.23 o 
   2   6   4     1989.57     2016.62     38.97 o 
   3   6   4     1528.52     1605.06     37.33 o 
   4   6   4      134.27      104.52     16.46 o 
   5   6   4     2082.04     2081.86     50.75 o 
   6   6   4      268.66      318.59     27.47 o 
   7   6   4      308.94      306.73     32.33 o 
   8   6   4      166.08      158.10     30.16 o 
   9   6   4      359.93      441.18     36.93 o 
  10   6   4       10.00       15.93     28.13 o 
 -10   7   4       45.35       52.31     31.15 o 
  -9   7   4       27.28       17.01     26.57 o 
  -8   7   4      677.98      733.35     45.84 o 
  -7   7   4       36.39       23.55     24.29 o 
  -6   7   4      344.82      360.58     29.06 o 
  -5   7   4      144.41      158.12     21.60 o 
  -4   7   4     3946.17     4175.88     64.45 o 
  -3   7   4      246.23      210.04     18.98 o 
  -2   7   4     5592.16     5781.23     65.82 o 
  -1   7   4     1000.69      979.57     28.48 o 
   0   7   4     2445.46     2706.47     32.22 o 
   1   7   4      963.14      978.76     28.75 o 
   2   7   4     5764.23     5910.06     67.17 o 
   3   7   4      222.09      230.21     18.06 o 
   4   7   4     3628.89     3725.33     61.37 o 
   5   7   4      139.59      133.12     21.02 o 
   6   7   4      304.20      322.02     28.50 o 
   7   7   4       44.48       11.37     24.21 o 
   8   7   4      733.17      867.81     47.69 o 
   9   7   4       27.90        8.77     26.68 o 
  10   7   4       47.15       22.25     32.87 o 
  -9   8   4      304.23      273.47     39.07 o 
  -8   8   4       96.10      133.04     32.04 o 
  -7   8   4      119.82      121.43     29.30 o 
  -6   8   4      381.09      328.78     31.16 o 
  -5   8   4     1430.07     1416.79     46.52 o 
  -4   8   4      765.44      713.75     32.94 o 
  -3   8   4     3111.52     3328.00     60.04 o 
  -2   8   4      102.90      142.63     16.68 o 
  -1   8   4     2119.59     2010.52     43.40 o 
   0   8   4     1219.21     1246.74     24.63 o 
   1   8   4     2128.99     2079.61     43.98 o 
   2   8   4      113.99      128.65     17.52 o 
   3   8   4     3208.31     3383.13     60.90 o 
   4   8   4      758.69      759.17     17.92 o 
   5   8   4     1257.21     1220.42     43.77 o 
   6   8   4      426.35      425.11     33.86 o 
   7   8   4      137.93      111.43     31.15 o 
   8   8   4       95.67      113.06     29.97 o 
   9   8   4      350.77      393.62     39.80 o 
  -9   9   4       53.30        9.04     28.48 o 
  -8   9   4      236.70      145.45     35.65 o 
  -7   9   4      160.82      190.87     31.84 o 
  -6   9   4      448.30      483.06     34.88 o 
  -5   9   4       11.94        8.73     21.47 o 
  -4   9   4      511.10      567.05     32.96 o 
  -3   9   4     1449.88     1453.23     44.48 o 
  -2   9   4     1599.60     1554.53     42.30 o 
  -1   9   4     2292.45     2303.59     50.42 o 
   0   9   4     1256.60     1190.63     27.23 o 
   1   9   4     2103.92     2149.69     48.66 o 
   2   9   4     1616.70     1580.47     43.00 o 
   3   9   4     1334.87     1223.82     42.30 o 
   4   9   4      434.93      485.87     30.29 o 
   5   9   4       10.57       30.05     19.19 o 
   6   9   4      454.53      499.28     35.40 o 
   7   9   4      170.20      245.97     30.77 o 
   8   9   4      254.69      299.93     35.50 o 
   9   9   4       44.33       46.31     26.14 o 
  -9  10   4       87.46      122.32     32.23 o 
  -8  10   4       55.16       79.01     30.27 o 
  -7  10   4       54.54       70.54     28.73 o 
  -6  10   4      252.89      300.87     34.23 o 
  -5  10   4      756.14      854.09     42.99 o 
  -4  10   4     1706.23     1794.69     54.74 o 
  -3  10   4       50.86       68.46     19.00 o 
  -2  10   4      243.25      244.15     22.18 o 
  -1  10   4     1127.15     1194.56     39.99 o 
   0  10   4     4312.17     4749.31     51.05 o 
   1  10   4     1000.52     1010.75     38.72 o 
   2  10   4      267.11      235.65     24.28 o 
   3  10   4       40.66       13.76     20.21 o 
   4  10   4     1600.74     1723.64     53.34 o 
   5  10   4      695.57      661.43     39.45 o 
   6  10   4      311.42      563.98     40.37 o 
   7  10   4       62.92       57.66     28.29 o 
   8  10   4       60.68       35.63     29.94 o 
   9  10   4      116.78       97.46     35.36 o 
  -8  11   4      123.87      135.66     32.71 o 
  -7  11   4      476.75      537.46     42.13 o 
  -6  11   4       28.43       24.20     28.05 o 
  -5  11   4      243.15      257.36     34.15 o 
  -4  11   4      894.94      819.74     41.22 o 
  -3  11   4     1756.87     1752.49     58.32 o 
  -2  11   4      150.94      122.35     24.37 o 
  -1  11   4     1323.14     1466.63     47.16 o 
   0  11   4       12.35        8.04     22.94 o 
   1  11   4     1198.34     1176.53     44.16 o 
   2  11   4      201.65      159.11     25.52 o 
   3  11   4     1658.25     1861.71     54.98 o 
   4  11   4      913.61      828.44     44.13 o 
   5  11   4      229.24      256.54     31.40 o 
   6  11   4       40.78       83.56     26.87 o 
   7  11   4      529.35      609.00     43.30 o 
   8  11   4      115.25       98.79     34.08 o 
  -7  12   4        8.17        5.43     30.98 o 
  -6  12   4      380.77      353.26     37.68 o 
  -5  12   4       80.63       88.24     30.40 o 
  -4  12   4     1860.92     1926.90     64.04 o 
  -3  12   4        3.01        5.72     24.73 o 
  -2  12   4      174.76      154.13     28.02 o 
  -1  12   4       62.14       67.04     22.46 o 
   0  12   4      471.21      467.74     34.69 o 
   1  12   4       47.80       44.73     20.80 o 
   2  12   4      167.90      167.98     25.82 o 
   3  12   4        3.13       14.22     22.16 o 
   4  12   4     1897.08     2095.36     65.34 o 
   5  12   4       68.86       24.05     29.20 o 
   6  12   4      455.30      483.35     40.15 o 
   7  12   4        7.74        0.00     31.77 o 
  -7  13   4      549.49      444.40     45.20 o 
  -6  13   4       46.47       12.57     33.98 o 
  -5  13   4       67.02       71.92     30.03 o 
  -4  13   4      116.29      161.56     32.31 o 
  -3  13   4     1196.15     1196.60     52.54 o 
  -2  13   4       33.85       64.75     23.77 o 
  -1  13   4      225.25      185.46     30.35 o 
   0  13   4       88.41      115.06     21.81 o 
   1  13   4      196.84      176.55     26.93 o 
   2  13   4       33.84        1.49     23.52 o 
   3  13   4     1255.13     1337.29     55.27 o 
   4  13   4      116.19      152.01     31.21 o 
   5  13   4       58.91       68.62     29.12 o 
   6  13   4       44.21       35.98     28.00 o 
   7  13   4      538.58      586.67     41.50 o 
  -6  14   4      385.93      376.03     29.84 o 
  -5  14   4        6.98       65.03     28.60 o 
  -4  14   4      478.60      472.04     40.45 o 
  -3  14   4      138.46       91.79     36.61 o 
  -2  14   4      150.29      152.82     31.63 o 
  -1  14   4      183.90      162.99     30.03 o 
   0  14   4      769.02      825.41     43.33 o 
   1  14   4      192.99      135.05     31.83 o 
   2  14   4      158.38      203.69     31.29 o 
   3  14   4      147.50      119.03     33.04 o 
   4  14   4      461.99      420.25     40.78 o 
   5  14   4        3.99       18.19     30.32 o 
   6  14   4      407.52      432.73     41.99 o 
  -5  15   4        5.50       52.40     29.87 o 
  -4  15   4       57.70       35.09     31.90 o 
  -3  15   4      296.70      239.57     37.67 o 
  -2  15   4      248.39      224.53     33.26 o 
  -1  15   4      178.49      161.58     35.92 o 
   0  15   4        0.34       18.60     19.02 o 
   1  15   4      160.42      102.71     33.18 o 
   2  15   4      272.45      299.40     38.26 o 
   3  15   4      323.97      255.34     38.04 o 
   4  15   4       46.98      117.14     30.00 o 
   5  15   4        4.97        5.68     29.77 o 
  -3  16   4      138.97      133.07     36.22 o 
  -2  16   4       41.06       38.32     35.58 o 
  -1  16   4      194.79      199.49     36.87 o 
   0  16   4      370.08      369.05     30.68 o 
   1  16   4      204.08      162.82     37.82 o 
   2  16   4       31.44       68.48     30.26 o 
   3  16   4      160.91      170.78     35.43 o 
   1   0   5     3682.92     3833.04     50.08 o 
   2   0   5    11519.95    11532.62     65.06 o 
   3   0   5     3522.92     3515.40    139.79 o 
   4   0   5     1406.06     1427.08    103.93 o 
   5   0   5     6366.22     6741.69    407.27 o 
   6   0   5      298.05      333.09     19.58 o 
   7   0   5      586.75      358.95    221.81 o 
   8   0   5       21.49       26.04     13.63 o 
   9   0   5      174.92      176.51     22.64 o 
  10   0   5      289.10      229.41     27.27 o 
  11   0   5      431.51      420.12     25.19 o 
 -11   1   5      205.89      239.67     37.22 o 
 -10   1   5       51.93       39.58     27.93 o 
  -9   1   5      735.92      719.90     41.84 o 
  -8   1   5      909.22      927.11     42.61 o 
  -7   1   5      627.26      523.22     29.58 o 
  -6   1   5      841.95      694.40     30.14 o 
  -5   1   5     3378.27     3255.10     51.20 o 
  -4   1   5     8353.87     8535.43     12.36 o 
  -3   1   5      348.40      281.95      7.26 o 
  -2   1   5     2049.02     2028.34     30.61 o 
  -1   1   5     4799.86     5473.03     45.35 o 
   0   1   5      857.87      943.20     60.50 o 
   1   1   5     4387.58     4949.66     43.07 o 
   2   1   5     1634.90     1592.15     27.46 o 
   3   1   5      426.88      540.25     19.32 o 
   4   1   5     8463.93     9159.61     75.95 o 
   5   1   5     3465.17     3562.48     52.14 o 
   6   1   5      907.45      819.25     32.10 o 
   7   1   5      672.08      605.94     31.22 o 
   8   1   5     1082.25     1056.65     43.12 o 
   9   1   5      743.48      723.14     39.23 o 
  10   1   5       66.85       73.80     25.20 o 
  11   1   5      202.69      208.93     30.93 o 
 -11   2   5      442.23      469.28     43.54 o 
 -10   2   5      170.92      229.91     32.24 o 
  -9   2   5      632.91      505.90     40.11 o 
  -8   2   5     1192.71     1160.37     45.70 o 
  -7   2   5        1.41       20.22     17.03 o 
  -6   2   5      626.97      636.90     29.47 o 
  -5   2   5     2330.43     2299.78     46.04 o 
  -4   2   5      308.29      315.64     18.57 o 
  -3   2   5     4504.35     4957.20     51.55 o 
  -2   2   5     2613.38     2747.58     36.32 o 
  -1   2   5       37.58       56.73      7.70 o 
   0   2   5       13.82        5.45      5.64 o 
   1   2   5       14.63       25.31      6.89 o 
   2   2   5     2960.92     2754.79      6.15 o 
   3   2   5     4332.99     4834.20     52.28 o 
   4   2   5      346.01      298.63     10.18 o 
   5   2   5     2600.16     2613.45     49.68 o 
   6   2   5      544.12      568.53     27.82 o 
   7   2   5        9.52       34.68     17.51 o 
   8   2   5     1271.15     1285.21     48.52 o 
   9   2   5      628.53      533.01     38.84 o 
  10   2   5      186.53      227.41     30.41 o 
  11   2   5      431.86      463.99     38.67 o 
 -10   3   5      733.70      741.89     48.47 o 
  -9   3   5       98.45      100.44     29.66 o 
  -8   3   5      210.05      173.72     22.17 o 
  -7   3   5     1061.76     1059.06     41.86 o 
  -6   3   5      387.13      366.43     24.08 o 
  -5   3   5     1608.37     1640.26     39.95 o 
  -4   3   5     3249.46     3219.80     49.76 o 
  -3   3   5      388.13      371.13     17.24 o 
  -2   3   5     1839.27     1742.54     30.03 o 
  -1   3   5     7363.50     7762.23     57.14 o 
   0   3   5      544.87      586.01     58.35 o 
   1   3   5     7252.56     7908.85     59.82 o 
   2   3   5     1755.49     1593.92     30.72 o 
   3   3   5      303.46      331.55     17.31 o 
   4   3   5     3258.01     3270.13     48.98 o 
   5   3   5     1430.54     1449.10     37.86 o 
   6   3   5      348.47      274.90     23.50 o 
   7   3   5     1112.32     1233.69     45.50 o 
   8   3   5      218.81      229.77     29.04 o 
   9   3   5      110.70      178.87     29.12 o 
  10   3   5      775.70      692.30     27.75 o 
 -10   4   5       77.63       66.99     31.56 o 
  -9   4   5      346.12      275.72     36.13 o 
  -8   4   5      325.38      422.02     34.25 o 
  -7   4   5      573.80      549.23     35.15 o 
  -6   4   5      663.24      637.94     30.94 o 
  -5   4   5     1268.06     1180.85     36.55 o 
  -4   4   5     1011.98      845.66     27.90 o 
  -3   4   5     3707.73     3814.87     48.56 o 
  -2   4   5      583.23      566.53     18.99 o 
  -1   4   5      552.55      645.02     19.14 o 
   0   4   5    11085.67    11887.55    281.61 o 
   1   4   5      695.08      775.85     21.68 o 
   2   4   5      731.38      773.71     22.86 o 
   3   4   5     3429.12     3602.44     49.63 o 
   4   4   5      947.32      903.24     30.85 o 
   5   4   5     1160.98     1069.85     35.46 o 
   6   4   5      636.60      553.10     30.11 o 
   7   4   5      695.97      603.26     35.11 o 
   8   4   5      309.51      373.45     34.61 o 
   9   4   5      422.61      492.93     37.59 o 
  10   4   5      110.76      200.55     30.40 o 
 -10   5   5      377.36      401.34     39.51 o 
  -9   5   5      173.35      136.31     33.63 o 
  -8   5   5       92.80      123.85     27.22 o 
  -7   5   5     1267.29     1281.05     47.35 o 
  -6   5   5      863.43      850.44     36.22 o 
  -5   5   5      411.97      343.68     21.85 o 
  -4   5   5     3904.24     3810.53     58.20 o 
  -3   5   5      292.26      275.07     17.58 o 
  -2   5   5      899.07     1010.62     26.33 o 
  -1   5   5      589.12      596.73     20.09 o 
   0   5   5     1983.93     1904.93    137.23 o 
   1   5   5      580.48      662.91     21.75 o 
   2   5   5      855.49      898.78     26.40 o 
   3   5   5      187.15      175.72     15.52 o 
   4   5   5     4126.55     4079.89     59.87 o 
   5   5   5      404.16      402.47     24.64 o 
   6   5   5      910.61      926.62     38.21 o 
   7   5   5     1355.50     1369.54     50.85 o 
   8   5   5      116.81      138.12     28.53 o 
   9   5   5      195.26      173.58     31.05 o 
  10   5   5      420.65      384.50     39.28 o 
 -10   6   5      171.41      158.93     34.79 o 
  -9   6   5      158.66      193.92     32.85 o 
  -8   6   5      219.97      168.42     30.36 o 
  -7   6   5      841.78     1012.56     42.42 o 
  -6   6   5      248.99      338.79     26.82 o 
  -5   6   5      175.52      165.37     19.71 o 
  -4   6   5     1717.36     1871.74     44.89 o 
  -3   6   5     1006.84      953.72     29.55 o 
  -2   6   5      614.90      646.85     23.71 o 
  -1   6   5      165.15      180.82     13.54 o 
   0   6   5     5858.10     5897.34     42.67 o 
   1   6   5      100.06      122.87     13.50 o 
   2   6   5      672.62      763.81     26.27 o 
   3   6   5      901.24      905.95     29.54 o 
   4   6   5     1829.47     1992.92     47.01 o 
   5   6   5      194.67      202.11     21.76 o 
   6   6   5      277.31      309.40     26.69 o 
   7   6   5      907.83     1091.92     44.64 o 
   8   6   5      215.76      147.07     29.00 o 
   9   6   5      160.63      160.20     31.14 o 
  10   6   5      231.52      144.83     32.92 o 
 -10   7   5      377.13      323.53     40.21 o 
  -9   7   5       68.31       84.91     32.15 o 
  -8   7   5       16.16       30.11     23.55 o 
  -7   7   5      735.31      653.08     39.91 o 
  -6   7   5      620.51      608.80     34.54 o 
  -5   7   5      184.74      191.75     22.31 o 
  -4   7   5     1499.86     1465.56     41.82 o 
  -3   7   5      967.50      898.38     31.02 o 
  -2   7   5       76.52      106.40     14.14 o 
  -1   7   5     2622.71     2495.40     45.52 o 
   0   7   5      335.31      306.01     12.95 o 
   1   7   5     2471.57     2316.10     44.46 o 
   2   7   5       97.31       85.89     15.27 o 
   3   7   5     1032.52      920.15     32.18 o 
   4   7   5     1617.54     1561.33     45.32 o 
   5   7   5      198.52      180.85     22.51 o 
   6   7   5      654.00      627.76     35.68 o 
   7   7   5      740.87      761.58     43.16 o 
   8   7   5        6.86       26.26     26.26 o 
   9   7   5       54.42       53.28     29.54 o 
  10   7   5      369.27      403.40     38.41 o 
  -9   8   5      199.67      209.71     33.55 o 
  -8   8   5       95.70       41.20     29.40 o 
  -7   8   5      572.63      668.04     41.13 o 
  -6   8   5      422.10      503.76     34.70 o 
  -5   8   5      367.13      404.77     30.72 o 
  -4   8   5     1080.68     1057.18     40.98 o 
  -3   8   5     1037.05      950.47     35.20 o 
  -2   8   5      785.64      756.99     29.63 o 
  -1   8   5      143.61      149.42     16.80 o 
   0   8   5     1917.37     1895.99     30.63 o 
   1   8   5       81.13       71.79     15.92 o 
   2   8   5      665.15      612.66     28.32 o 
   3   8   5     1104.45     1034.06     36.51 o 
   4   8   5     1062.80     1339.05     40.32 o 
   5   8   5      329.83      387.42     29.38 o 
   6   8   5      434.94      371.82     22.52 o 
   7   8   5      636.65      740.13     42.89 o 
   8   8   5       65.31      100.51     26.35 o 
   9   8   5      169.05      217.10     33.36 o 
  -9   9   5      162.92      116.24     33.29 o 
  -8   9   5      246.42      209.42     36.43 o 
  -7   9   5      177.34      282.41     32.28 o 
  -6   9   5      316.35      274.39     23.16 o 
  -5   9   5      782.67      747.48     39.32 o 
  -4   9   5      187.51      277.11     25.58 o 
  -3   9   5     1513.37     1563.25     46.24 o 
  -2   9   5      320.46      289.93     23.41 o 
  -1   9   5      799.48      824.88     33.08 o 
   0   9   5      712.10      839.28     24.21 o 
   1   9   5      861.53      854.32     34.69 o 
   2   9   5      278.34      257.23     24.09 o 
   3   9   5     1707.80     1741.49     47.87 o 
   4   9   5      159.60      143.66     23.46 o 
   5   9   5      886.06      840.91     42.25 o 
   6   9   5      277.31      327.48     33.35 o 
   7   9   5      178.76      164.55     34.03 o 
   8   9   5      207.72      143.23     34.29 o 
   9   9   5      138.26      146.97     33.91 o 
  -8  10   5      224.67      241.81     33.29 o 
  -7  10   5      367.05      331.17     41.14 o 
  -6  10   5      261.76      255.33     35.55 o 
  -5  10   5      419.11      452.60     34.18 o 
  -4  10   5      933.69      984.37     42.51 o 
  -3  10   5       29.09       32.50     20.72 o 
  -2  10   5      197.37      191.68     23.65 o 
  -1  10   5      230.75      267.73     23.62 o 
   0  10   5      227.46      245.31     17.18 o 
   1  10   5      240.87      262.09     25.07 o 
   2  10   5      235.78      212.88     24.94 o 
   3  10   5       60.86       96.27     21.27 o 
   4  10   5      979.25     1084.55     44.57 o 
   5  10   5      491.88      632.13     38.08 o 
   6  10   5      255.52      168.66     27.90 o 
   7  10   5      357.83      316.25     29.03 o 
   8  10   5      210.29      220.91     36.43 o 
  -8  11   5      192.24      208.35     37.67 o 
  -7  11   5       61.98        8.79     31.56 o 
  -6  11   5       38.08       27.70     29.17 o 
  -5  11   5      483.96      512.01     38.76 o 
  -4  11   5      352.75      316.57     32.34 o 
  -3  11   5      301.52      303.85     30.15 o 
  -2  11   5      521.96      580.01     34.14 o 
  -1  11   5      695.31      645.72     36.09 o 
   0  11   5      222.02      205.49     17.79 o 
   1  11   5      672.91      665.90     37.55 o 
   2  11   5      615.81      659.30     35.42 o 
   3  11   5      368.84      382.90     31.49 o 
   4  11   5      365.27      286.56     33.40 o 
   5  11   5      468.49      509.48     36.70 o 
   6  11   5       30.71        6.66     24.39 o 
   7  11   5       57.69       35.41     31.97 o 
   8  11   5      168.44      112.20     35.13 o 
  -7  12   5        1.99        1.75     28.49 o 
  -6  12   5      170.34      110.61     35.30 o 
  -5  12   5      759.02      775.69     48.03 o 
  -4  12   5       99.41       96.05     29.92 o 
  -3  12   5      201.19      176.12     28.68 o 
  -2  12   5      573.11      587.23     37.62 o 
  -1  12   5      576.61      703.54     39.10 o 
   0  12   5        6.54       29.35     17.18 o 
   1  12   5      546.32      536.85     36.46 o 
   2  12   5      488.30      408.73     36.20 o 
   3  12   5      172.13      222.90     28.34 o 
   4  12   5       92.83      124.28     27.45 o 
   5  12   5      679.20      677.58     45.63 o 
   6  12   5      150.37        5.28     27.87 o 
   7  12   5        1.03       30.94     30.94 o 
  -7  13   5        1.99        1.84     29.43 o 
  -6  13   5       66.13      117.65     32.50 o 
  -5  13   5      180.39      138.62     32.88 o 
  -4  13   5      479.06      486.78     42.34 o 
  -3  13   5       23.93       20.52     28.27 o 
  -2  13   5      352.70      367.06     38.16 o 
  -1  13   5      812.66      805.69     44.57 o 
   0  13   5        0.06        1.70     16.03 o 
   1  13   5      757.85      816.73     46.11 o 
   2  13   5      320.76      413.15     34.52 o 
   3  13   5       24.06        0.00     28.87 o 
   4  13   5      495.80      427.27     44.04 o 
   5  13   5      164.25      125.57     34.69 o 
   6  13   5       80.34       16.36     29.17 o 
   7  13   5        1.79        1.86     31.97 o 
  -6  14   5       72.47       67.11     31.26 o 
  -5  14   5      283.53      329.67     37.36 o 
  -4  14   5       38.31       31.75     29.03 o 
  -3  14   5       76.22       66.66     32.13 o 
  -2  14   5      464.43      466.62     42.07 o 
  -1  14   5      279.35      263.04     33.80 o 
   0  14   5        2.83       15.79     20.57 o 
   1  14   5      245.79      218.75     34.14 o 
   2  14   5      424.70      510.75     39.97 o 
   3  14   5       68.21       51.69     32.05 o 
   4  14   5       32.08       39.08     31.41 o 
   5  14   5      320.44      384.03     40.81 o 
   6  14   5       80.01       73.48     33.74 o 
  -5  15   5      147.45      107.28     39.04 o 
  -4  15   5        0.45       22.20     26.43 o 
  -3  15   5       75.06       88.18     31.51 o 
  -2  15   5      197.43      104.88     32.43 o 
  -1  15   5      247.94      244.69     34.72 o 
   0  15   5      295.91      309.87     50.45 o 
   1  15   5      223.71      199.81     34.26 o 
   2  15   5      178.93      158.81     33.24 o 
   3  15   5       77.48       84.42     32.38 o 
   4  15   5        4.56       28.07     30.21 o 
  -3  16   5        6.94       13.58     32.30 o 
  -2  16   5      135.52      155.31     33.95 o 
  -1  16   5      246.76      258.80     37.22 o 
   0  16   5      312.11      320.45     27.99 o 
   1  16   5      225.67      203.16     37.10 o 
   2  16   5      121.45       99.29     33.93 o 
   3  16   5        2.32       28.81     32.83 o 
   0   0   6     1807.92     1896.19     25.94 o 
   1   0   6     8956.34     8290.25    101.04 o 
   2   0   6      422.37      517.89     24.01 o 
   3   0   6     9416.65     9189.75    310.12 o 
   4   0   6      117.05      158.10     13.94 o 
   5   0   6      137.05      157.96     11.64 o 
   6   0   6      183.79      134.27     24.60 o 
   7   0   6     1752.99     1513.78     68.47 o 
   8   0   6      121.69      110.45     14.72 o 
   9   0   6      179.01      193.03     25.35 o 
  10   0   6        1.36       14.08     14.84 o 
  11   0   6      380.21      353.73     33.15 o 
 -11   1   6       12.38       95.13     26.88 o 
 -10   1   6      422.02      425.38     37.98 o 
  -9   1   6       73.24      147.15     28.55 o 
  -8   1   6       79.76      102.92     24.55 o 
  -7   1   6       65.34       26.30     18.30 o 
  -6   1   6     1443.02     1430.92     13.82 o 
  -5   1   6      117.44      117.72     15.34 o 
  -4   1   6    12973.83    12872.07     13.17 o 
  -3   1   6     1979.59     1883.63      8.87 o 
  -2   1   6      349.75      351.71     14.65 o 
  -1   1   6     3615.70     3758.37     40.27 o 
   0   1   6     5385.57     5537.40    141.30 o 
   1   1   6     3429.33     3675.19     39.49 o 
   2   1   6      295.35      254.81     13.26 o 
   3   1   6     1967.56     2050.16     34.49 o 
   4   1   6    12893.21    14091.31     96.30 o 
   5   1   6      139.05      159.23     16.62 o 
   6   1   6     1335.74     1307.39     38.54 o 
   7   1   6       67.75       60.23     17.81 o 
   8   1   6       76.60       50.36     21.73 o 
   9   1   6       78.46      103.53     27.55 o 
  10   1   6      401.98      412.74     35.40 o 
 -10   2   6       36.81       68.49     30.32 o 
  -9   2   6      525.99      524.70     37.49 o 
  -8   2   6       57.46       90.53     23.67 o 
  -7   2   6      580.94      574.88     30.83 o 
  -6   2   6       56.68       69.82     18.01 o 
  -5   2   6      109.18      132.48     15.35 o 
  -4   2   6       81.03      113.95     13.45 o 
  -3   2   6    10357.14    10520.26     77.49 o 
  -2   2   6     5759.37     6174.06     54.99 o 
  -1   2   6     2827.67     2693.60      6.89 o 
   0   2   6      193.53      195.53     29.64 o 
   1   2   6     2755.71     2897.21     38.20 o 
   2   2   6     5905.25     5678.80      7.62 o 
   3   2   6    10328.19    10576.94     79.52 o 
   4   2   6      100.99      115.60     13.89 o 
   5   2   6      120.51      101.20     15.94 o 
   6   2   6       29.86       38.72     15.83 o 
   7   2   6      514.27      561.87     31.55 o 
   8   2   6       28.15       23.47     23.47 o 
   9   2   6      483.72      507.65     37.31 o 
  10   2   6       34.71       99.60     25.34 o 
 -10   3   6      518.82      542.01     44.12 o 
  -9   3   6      256.42      217.98     34.70 o 
  -8   3   6      282.53      313.75     33.03 o 
  -7   3   6       12.81       59.63     18.62 o 
  -6   3   6     1083.05     1088.52     37.61 o 
  -5   3   6      637.33      559.00     26.07 o 
  -4   3   6     4558.06     4572.31     57.67 o 
  -3   3   6      958.26     1030.20     27.58 o 
  -2   3   6     1289.89     1431.45     28.80 o 
  -1   3   6     7139.28     7435.76     59.04 o 
   0   3   6     1600.18     1649.33     63.14 o 
   1   3   6     7040.66     7369.27     60.96 o 
   2   3   6     1298.81     1342.91     29.82 o 
   3   3   6      932.87      975.83     28.06 o 
   4   3   6     4572.62     4632.21     59.43 o 
   5   3   6      756.77      651.72     27.91 o 
   6   3   6     1164.15     1233.82     40.10 o 
   7   3   6        8.38        8.32     18.41 o 
   8   3   6      279.03      359.19     33.01 o 
   9   3   6      316.47      368.01     34.08 o 
  10   3   6      484.62      428.62     27.84 o 
 -10   4   6      171.86      234.40     38.63 o 
  -9   4   6      127.03      152.02     33.14 o 
  -8   4   6      500.55      507.33     37.51 o 
  -7   4   6     1367.51     1469.05     51.69 o 
  -6   4   6      501.82      469.55     27.02 o 
  -5   4   6       50.49       58.98     14.15 o 
  -4   4   6     4309.82     4309.38     58.18 o 
  -3   4   6     1503.93     1371.28     32.51 o 
  -2   4   6     5257.36     4913.43     53.11 o 
  -1   4   6      732.51      756.16     21.91 o 
   0   4   6     5296.85     5741.23    138.66 o 
   1   4   6      881.16      901.31     24.72 o 
   2   4   6     5580.34     5470.41     57.80 o 
   3   4   6     1522.06     1489.51     35.45 o 
   4   4   6     4269.35     4258.91     60.81 o 
   5   4   6       47.71        0.00     12.11 o 
   6   4   6      512.10      415.18     26.58 o 
   7   4   6     1362.03     1349.36     49.13 o 
   8   4   6      475.74      511.33     34.49 o 
   9   4   6      111.66       92.74     30.15 o 
  10   4   6      167.71       26.27     27.99 o 
 -10   5   6       97.95      126.75     31.91 o 
  -9   5   6      927.55      960.52     51.29 o 
  -8   5   6      253.69      243.06     29.69 o 
  -7   5   6       39.63       63.49     22.31 o 
  -6   5   6      611.28      565.12     31.91 o 
  -5   5   6     1391.45     1324.15     40.50 o 
  -4   5   6      568.95      624.41     27.00 o 
  -3   5   6     1253.44     1446.43     34.59 o 
  -2   5   6     1979.45     2100.62     38.18 o 
  -1   5   6     7776.44     7482.47     65.94 o 
   0   5   6     1900.57     1943.65     69.98 o 
   1   5   6     7810.29     7711.86     68.90 o 
   2   5   6     1912.77     2049.78     39.85 o 
   3   5   6     1290.08     1474.60     36.81 o 
   4   5   6      589.61      687.30     30.06 o 
   5   5   6     1188.87     1105.58     39.37 o 
   6   5   6      670.77      606.46     34.59 o 
   7   5   6       52.18       74.76     22.66 o 
   8   5   6      231.93      203.05     28.10 o 
   9   5   6      932.07      832.96     47.75 o 
  10   5   6       82.89       48.78     29.80 o 
 -10   6   6      252.04      210.53     36.99 o 
  -9   6   6      125.78       99.47     33.28 o 
  -8   6   6      607.22      627.52     40.71 o 
  -7   6   6      341.03      263.17     28.31 o 
  -6   6   6      669.43      658.79     35.49 o 
  -5   6   6      162.79      171.56     20.27 o 
  -4   6   6     2177.48     2160.92     49.47 o 
  -3   6   6      194.67      208.68     18.05 o 
  -2   6   6     6832.77     6497.04     67.97 o 
  -1   6   6      287.36      253.25     17.13 o 
   0   6   6       41.39       57.26     11.47 o 
   1   6   6      291.40      298.70     17.34 o 
   2   6   6     7554.35     7380.46     74.52 o 
   3   6   6      181.58      202.40     18.40 o 
   4   6   6     2018.05     1987.65     47.83 o 
   5   6   6      162.55      161.23     22.14 o 
   6   6   6      539.85      629.70     33.10 o 
   7   6   6      324.71      258.76     29.31 o 
   8   6   6      550.89      610.85     41.90 o 
   9   6   6      118.74      104.61     29.24 o 
  10   6   6      250.60      167.35     35.46 o 
  -9   7   6      927.92      933.09     52.45 o 
  -8   7   6        8.72       19.39     23.96 o 
  -7   7   6      141.11       86.46     26.43 o 
  -6   7   6      228.48      223.83     27.38 o 
  -5   7   6     1526.90     1537.79     47.15 o 
  -4   7   6      525.45      461.90     28.85 o 
  -3   7   6      972.09      907.43     31.45 o 
  -2   7   6      214.02      191.58     17.05 o 
  -1   7   6     1031.45      909.27     29.09 o 
   0   7   6      365.14      405.82     15.29 o 
   1   7   6     1001.55      896.08     29.53 o 
   2   7   6      218.11      221.57     19.08 o 
   3   7   6     1064.45     1022.14     34.40 o 
   4   7   6      562.90      523.73     29.48 o 
   5   7   6     1453.77     1377.10     46.00 o 
   6   7   6      237.76      217.88     27.75 o 
   7   7   6      165.91      191.86     28.52 o 
   8   7   6        9.98       47.89     26.09 o 
   9   7   6      972.51     1001.18     50.82 o 
  -9   8   6       13.61       52.24     28.30 o 
  -8   8   6      440.13      453.39     39.61 o 
  -7   8   6      136.85      132.47     29.80 o 
  -6   8   6     1190.35     1328.45     50.30 o 
  -5   8   6      126.63      189.75     22.48 o 
  -4   8   6     1190.76     1142.62     41.48 o 
  -3   8   6      593.22      568.58     28.80 o 
  -2   8   6     1995.08     1970.12     45.71 o 
  -1   8   6      984.55      959.48     32.99 o 
   0   8   6      700.35      691.77     42.85 o 
   1   8   6      898.68      893.27     32.09 o 
   2   8   6     2107.43     2006.34     47.92 o 
   3   8   6      595.15      576.92     29.75 o 
   4   8   6     1064.29     1039.39     40.01 o 
   5   8   6      129.87      132.69     24.80 o 
   6   8   6     1172.89     1152.22     48.76 o 
   7   8   6      152.25      146.19     30.49 o 
   8   8   6      477.37      514.11     41.62 o 
   9   8   6       10.26       20.35     28.73 o 
  -9   9   6      269.70      211.46     37.14 o 
  -8   9   6      269.43      226.67     33.74 o 
  -7   9   6       19.72        6.42     26.62 o 
  -6   9   6       50.23       23.38     26.32 o 
  -5   9   6      681.97      679.93     40.07 o 
  -4   9   6     1200.96     1086.97     33.80 o 
  -3   9   6      402.44      458.89     29.54 o 
  -2   9   6       49.41       50.57     15.84 o 
  -1   9   6     3943.65     3956.33     64.34 o 
   0   9   6      525.62      471.38     18.76 o 
   1   9   6     3957.18     4066.85     65.00 o 
   2   9   6       60.58       90.97     18.33 o 
   3   9   6      395.57      460.50     30.86 o 
   4   9   6     1144.35     1216.97     44.06 o 
   5   9   6      505.62      540.58     35.74 o 
   6   9   6       63.52       44.87     27.89 o 
   7   9   6       20.64       21.50     26.40 o 
   8   9   6      274.76      255.92     34.58 o 
   9   9   6      318.93      333.04     37.63 o 
  -8  10   6      247.46      329.78     37.29 o 
  -7  10   6      528.13      478.81     44.98 o 
  -6  10   6      193.05      160.53     28.01 o 
  -5  10   6      838.58      907.05     42.64 o 
  -4  10   6      171.16      171.00     26.68 o 
  -3  10   6     1182.88     1141.11     44.73 o 
  -2  10   6     1557.47     1555.80     47.39 o 
  -1  10   6      313.28      309.73     26.96 o 
   0  10   6       28.22       32.87     13.12 o 
   1  10   6      260.64      246.31     25.74 o 
   2  10   6     1776.03     1718.87     50.08 o 
   3  10   6     1067.92     1097.41     44.23 o 
   4  10   6      165.74      149.40     26.23 o 
   5  10   6      820.29      868.85     44.67 o 
   6  10   6      166.96      161.06     29.69 o 
   7  10   6      565.45      665.94     45.50 o 
   8  10   6      220.73      273.78     38.23 o 
  -8  11   6      160.58      121.86     35.84 o 
  -7  11   6       21.00       30.08     28.29 o 
  -6  11   6      427.37      379.26     26.04 o 
  -5  11   6      137.25       83.00     29.15 o 
  -4  11   6      889.43      841.70     44.04 o 
  -3  11   6      122.51       47.46     26.99 o 
  -2  11   6      609.10      652.13     38.18 o 
  -1  11   6       38.32        4.84     23.51 o 
   0  11   6     1011.53     1007.60     44.85 o 
   1  11   6       63.36       58.71     21.19 o 
   2  11   6      591.54      607.85     37.09 o 
   3  11   6      123.17      153.46     23.80 o 
   4  11   6      907.52      902.26     44.85 o 
   5  11   6      101.56       98.54     28.24 o 
   6  11   6      502.59      556.30     44.52 o 
   7  11   6       18.27       27.26     27.63 o 
   8  11   6      172.78      127.61     37.04 o 
  -7  12   6      609.33      637.74     45.13 o 
  -6  12   6        9.21       17.52     28.00 o 
  -5  12   6      166.00      156.87     31.78 o 
  -4  12   6       22.92       37.22     26.91 o 
  -3  12   6      536.62      575.11     40.12 o 
  -2  12   6       72.16       82.12     24.88 o 
  -1  12   6      744.38      708.26     40.68 o 
   0  12   6        0.65        6.19     15.36 o 
   1  12   6      741.91      679.99     41.86 o 
   2  12   6       88.82       52.44     28.91 o 
   3  12   6      615.46      627.45     41.32 o 
   4  12   6       20.81        6.34     25.36 o 
   5  12   6      150.35      110.56     31.78 o 
   6  12   6       12.30       30.60     30.60 o 
   7  12   6      634.31      674.29     48.83 o 
  -6  13   6      161.21      232.07     34.48 o 
  -5  13   6        1.22       38.56     27.15 o 
  -4  13   6      761.25      830.93     47.14 o 
  -3  13   6       27.19        3.12     29.61 o 
  -2  13   6       12.27       38.53     22.79 o 
  -1  13   6       72.78      125.66     24.35 o 
   0  13   6     1392.03     1543.04     40.89 o 
   1  13   6       73.37       36.57     25.37 o 
   2  13   6        5.65        9.34     25.02 o 
   3  13   6       27.09       22.75     29.28 o 
   4  13   6      688.46      593.30     48.04 o 
   5  13   6        1.06       10.61     27.81 o 
   6  13   6      196.35      179.58     29.94 o 
  -5  14   6       12.38        9.15     30.81 o 
  -4  14   6       29.31       51.60     29.76 o 
  -3  14   6      561.65      563.17     46.77 o 
  -2  14   6      156.25      185.90     33.25 o 
  -1  14   6      270.95      264.41     37.54 o 
   0  14   6        5.07       10.73     29.75 o 
   1  14   6      271.37      203.63     37.39 o 
   2  14   6      159.07      149.66     31.68 o 
   3  14   6      573.19      621.88     46.98 o 
   4  14   6       24.94       48.69     29.91 o 
   5  14   6        9.25       22.42     30.26 o 
  -4  15   6      329.45      369.36     40.56 o 
  -3  15   6       93.82      118.03     30.14 o 
  -2  15   6      156.58       98.26     33.98 o 
  -1  15   6      139.72      151.08     38.14 o 
   0  15   6      301.81      293.82     28.07 o 
   1  15   6      146.85      138.77     34.42 o 
   2  15   6      147.25      171.48     33.24 o 
   3  15   6      107.21       50.13     32.93 o 
   4  15   6      303.85      370.62     41.00 o 
  -3  16   6      132.60        7.67     28.94 o 
  -2  16   6      163.76       67.29     34.80 o 
  -1  16   6      129.52      129.78     36.28 o 
   0  16   6        0.09       11.07     39.10 o 
   1  16   6      133.34       78.16     35.84 o 
   2  16   6      179.87      101.71     35.74 o 
   1   0   7     2422.59     2104.86   1267.77 o 
   2   0   7     2226.91     2140.46     90.43 o 
   3   0   7      119.67      154.13      9.00 o 
   4   0   7      930.69      895.35     20.03 o 
   5   0   7     1648.44     1595.85     28.01 o 
   6   0   7      545.24      535.85     46.26 o 
   7   0   7        0.84        9.66     11.49 o 
   8   0   7      240.43      220.43     17.19 o 
   9   0   7      667.20      653.71     37.20 o 
  10   0   7        1.56       23.08     14.39 o 
 -10   1   7      118.26      139.88     29.19 o 
  -9   1   7      857.91      911.23     49.42 o 
  -8   1   7      510.70      455.46     34.49 o 
  -7   1   7      132.12      135.20     22.20 o 
  -6   1   7      578.95      614.66     29.54 o 
  -5   1   7      579.47      575.80     26.62 o 
  -4   1   7     1841.04     1823.43     38.99 o 
  -3   1   7     2639.91     2509.22     14.24 o 
  -2   1   7     2027.40     1824.97     32.13 o 
  -1   1   7     2680.24     2936.96     38.57 o 
   0   1   7     5072.30     5563.28    128.64 o 
   1   1   7     2867.51     2521.45      8.35 o 
   2   1   7     1793.64     1561.66     30.99 o 
   3   1   7     2878.28     2814.80     41.77 o 
   4   1   7     1878.64     1902.10     40.67 o 
   5   1   7      727.00      801.79     29.56 o 
   6   1   7      572.46      642.33     31.13 o 
   7   1   7      161.60      171.28     20.50 o 
   8   1   7      471.01      528.13     33.47 o 
   9   1   7      823.85      920.27     44.32 o 
  10   1   7      132.12      138.59     26.97 o 
 -10   2   7      226.11      290.58     36.23 o 
  -9   2   7      535.32      512.28     39.99 o 
  -8   2   7      323.45      292.72     21.88 o 
  -7   2   7      675.78      672.18     34.66 o 
  -6   2   7      338.71      286.95     24.14 o 
  -5   2   7     1144.76     1262.81     36.87 o 
  -4   2   7     3193.50     3452.32     52.65 o 
  -3   2   7     1532.55     1461.45     32.87 o 
  -2   2   7     2158.27     1977.81     34.61 o 
  -1   2   7     2877.79     2481.78      7.94 o 
   0   2   7      612.96      670.35     23.94 o 
   1   2   7     2549.08     2720.99     37.67 o 
   2   2   7     2315.83     2280.36     38.19 o 
   3   2   7     1410.81     1307.79     32.20 o 
   4   2   7     3274.62     3448.32     51.39 o 
   5   2   7     1054.42     1087.77     35.56 o 
   6   2   7      353.71      360.68     25.20 o 
   7   2   7      708.16      738.30     35.43 o 
   8   2   7      298.67      361.70     29.44 o 
   9   2   7      556.71      508.01     39.74 o 
  10   2   7      254.71      257.62     34.38 o 
 -10   3   7      159.43      266.00     34.62 o 
  -9   3   7      402.43      410.60     39.06 o 
  -8   3   7      603.94      530.49     23.04 o 
  -7   3   7      355.41      451.99     30.18 o 
  -6   3   7      999.23      972.56     36.86 o 
  -5   3   7      131.50      179.14     18.68 o 
  -4   3   7      787.13      762.06     27.73 o 
  -3   3   7      904.01      833.40     26.09 o 
  -2   3   7     2910.31     2979.31     42.77 o 
  -1   3   7     7278.39     7460.51     62.29 o 
   0   3   7      105.57      128.02      7.67 o 
   1   3   7     7613.02     7637.64     64.91 o 
   2   3   7     3037.73     3182.74     44.77 o 
   3   3   7      854.70      773.13     26.92 o 
   4   3   7      765.98      766.25     29.50 o 
   5   3   7       75.70        2.77     11.96 o 
   6   3   7      954.69      912.69     36.35 o 
   7   3   7      317.61      319.48     30.62 o 
   8   3   7      621.86      681.63     39.80 o 
   9   3   7      453.01      483.30     36.93 o 
  10   3   7      150.79        5.24     29.38 o 
 -10   4   7      637.97      651.52     46.21 o 
  -9   4   7       45.21      105.02     27.31 o 
  -8   4   7       14.08       53.15     22.00 o 
  -7   4   7      462.76      462.18     31.80 o 
  -6   4   7      752.88      590.03     32.57 o 
  -5   4   7      108.74       85.50     16.24 o 
  -4   4   7     2287.37     2364.65     46.82 o 
  -3   4   7     1798.82     1939.44     39.40 o 
  -2   4   7     2956.68     3040.77     45.64 o 
  -1   4   7     5587.91     5260.49     54.39 o 
   0   4   7     1809.44     2068.34    126.47 o 
   1   4   7     5461.40     5237.78     56.47 o 
   2   4   7     2685.35     2828.03     44.12 o 
   3   4   7     1732.18     1908.40     40.80 o 
   4   4   7     2265.53     2051.90     46.76 o 
   5   4   7      117.62      131.35     18.46 o 
   6   4   7      726.42      645.64     33.12 o 
   7   4   7      475.26      482.39     32.46 o 
   8   4   7        5.28       27.42     19.94 o 
   9   4   7       63.55       58.10     29.84 o 
  10   4   7      691.38      596.47     48.38 o 
 -10   5   7      235.83      212.72     37.67 o 
  -9   5   7      603.15      615.49     43.66 o 
  -8   5   7      147.68      157.32     27.73 o 
  -7   5   7      340.73      426.69     33.47 o 
  -6   5   7      414.16      443.61     30.93 o 
  -5   5   7       20.08       18.66     15.21 o 
  -4   5   7     1455.82     1548.24     41.16 o 
  -3   5   7     1915.62     1785.39     39.53 o 
  -2   5   7      324.73      348.79     18.53 o 
  -1   5   7       77.12       88.77     12.80 o 
   0   5   7     5278.07     5405.16    203.02 o 
   1   5   7       47.64       29.61     12.15 o 
   2   5   7      380.85      352.97     19.88 o 
   3   5   7     2056.72     1877.94     10.97 o 
   4   5   7     1437.98     1643.26     43.02 o 
   5   5   7        7.82        4.17     15.76 o 
   6   5   7      432.33      452.91     31.14 o 
   7   5   7      336.63      378.34     31.77 o 
   8   5   7      171.65      173.28     25.75 o 
   9   5   7      610.52      525.63     41.25 o 
  10   5   7      229.52      269.19     32.80 o 
 -10   6   7      520.30      468.81     42.10 o 
  -9   6   7       66.65       96.11     27.85 o 
  -8   6   7       18.18       53.78     22.94 o 
  -7   6   7      833.73      880.83     45.75 o 
  -6   6   7      271.00      327.80     28.21 o 
  -5   6   7       20.01       25.21     16.11 o 
  -4   6   7     1060.01     1037.47     35.23 o 
  -3   6   7     2537.78     2423.74     48.22 o 
  -2   6   7      542.39      592.84     24.28 o 
  -1   6   7      618.34      676.44     24.36 o 
   0   6   7      660.27      604.02     44.64 o 
   1   6   7      606.71      703.10     26.51 o 
   2   6   7      602.38      615.50     26.20 o 
   3   6   7     2576.51     2397.22     49.92 o 
   4   6   7     1069.94     1012.49     36.29 o 
   5   6   7       21.54       44.44     16.71 o 
   6   6   7      242.22      298.25     28.95 o 
   7   6   7      855.75      938.14     42.60 o 
   8   6   7       27.85       25.22     23.59 o 
   9   6   7       54.33       37.29     28.27 o 
  10   6   7      578.50      536.62     41.91 o 
  -9   7   7      217.79      160.88     35.83 o 
  -8   7   7      114.14       98.79     30.19 o 
  -7   7   7      176.40      157.91     30.33 o 
  -6   7   7      320.27      377.35     32.15 o 
  -5   7   7       97.31      126.44     20.77 o 
  -4   7   7     2101.53     1922.03     50.14 o 
  -3   7   7     1316.12     1388.14     38.68 o 
  -2   7   7       39.38       38.34     14.26 o 
  -1   7   7     1421.59     1478.42     37.78 o 
   0   7   7     1439.50     1411.25     29.34 o 
   1   7   7     1529.21     1569.09     39.20 o 
   2   7   7       27.31       49.39     14.09 o 
   3   7   7     1419.05     1381.15     41.58 o 
   4   7   7     1983.85     1742.27     49.61 o 
   5   7   7       86.61       41.71     23.73 o 
   6   7   7      304.11      350.28     31.76 o 
   7   7   7      171.43      203.01     30.64 o 
   8   7   7      100.47       73.26     27.43 o 
   9   7   7      216.77      171.75     35.33 o 
  -9   8   7       97.54      115.06     32.72 o 
  -8   8   7       17.44       37.58     25.79 o 
  -7   8   7      761.15      723.84     45.10 o 
  -6   8   7      638.60      566.89     37.00 o 
  -5   8   7      167.15      168.20     23.06 o 
  -4   8   7      198.33      179.99     16.88 o 
  -3   8   7     1449.69     1402.26     43.69 o 
  -2   8   7      844.06      796.48     31.69 o 
  -1   8   7     1038.54      928.41     33.81 o 
   0   8   7     1585.11     1453.54     75.30 o 
   1   8   7      902.66      873.73     33.78 o 
   2   8   7      904.99      940.01     35.11 o 
   3   8   7     1488.06     1506.48     44.81 o 
   4   8   7      296.02      314.71     27.48 o 
   5   8   7      173.26      136.57     24.29 o 
   6   8   7      536.38      477.18     24.60 o 
   7   8   7      742.08      838.48     46.15 o 
   8   8   7       11.52        7.03     26.64 o 
   9   8   7       97.57       99.74     31.74 o 
  -9   9   7      131.48       94.75     35.76 o 
  -8   9   7      384.62      286.99     41.53 o 
  -7   9   7      594.21      675.58     44.40 o 
  -6   9   7      477.14      450.20     38.29 o 
  -5   9   7      169.10      100.79     28.80 o 
  -4   9   7      207.90      172.25     18.96 o 
  -3   9   7      138.23      175.41     20.79 o 
  -2   9   7      331.99      329.69     25.89 o 
  -1   9   7      277.13      264.79     24.15 o 
   0   9   7     1304.33     1254.99     29.25 o 
   1   9   7      297.14      285.83     24.71 o 
   2   9   7      362.44      360.65     26.36 o 
   3   9   7      207.48      254.69     25.39 o 
   4   9   7      262.63      337.41     27.55 o 
   5   9   7      152.23      166.90     25.94 o 
   6   9   7      547.30      618.23     42.11 o 
   7   9   7      573.33      647.40     42.87 o 
   8   9   7      346.45      332.33     40.27 o 
   9   9   7      121.17       85.80     32.94 o 
  -8  10   7      292.46      354.00     38.54 o 
  -7  10   7      544.66      583.42     42.52 o 
  -6  10   7      201.41      251.37     32.96 o 
  -5  10   7       93.65      157.09     26.64 o 
  -4  10   7       97.01      156.76     23.23 o 
  -3  10   7      121.88      160.92     22.60 o 
  -2  10   7      432.02      470.87     30.95 o 
  -1  10   7     2130.88     2108.29     55.65 o 
   0  10   7      268.54      256.63     18.44 o 
   1  10   7     2202.03     2105.96     56.10 o 
   2  10   7      439.97      617.87     32.94 o 
   3  10   7      195.34      186.87     26.83 o 
   4  10   7       76.34       56.12     25.36 o 
   5  10   7       59.23      103.51     24.51 o 
   6  10   7      170.44      154.74     27.99 o 
   7  10   7      545.21      570.50     43.93 o 
   8  10   7      281.47      347.45     40.46 o 
  -8  11   7      298.26      283.59     40.20 o 
  -7  11   7      153.04      211.74     32.82 o 
  -6  11   7      280.22      246.84     27.06 o 
  -5  11   7      341.83      301.27     37.01 o 
  -4  11   7      104.04      113.40     27.48 o 
  -3  11   7       54.07       43.19     22.59 o 
  -2  11   7      516.10      588.74     36.35 o 
  -1  11   7      778.81      855.51     40.24 o 
   0  11   7      377.73      356.38     30.71 o 
   1  11   7      723.48      682.95     37.14 o 
   2  11   7      464.89      599.72     36.77 o 
   3  11   7       31.24       13.93     23.78 o 
   4  11   7       83.36       82.10     25.30 o 
   5  11   7      292.19      331.48     34.64 o 
   6  11   7      275.53      287.93     36.69 o 
   7  11   7      154.55      147.88     33.72 o 
   8  11   7      272.30      287.72     37.45 o 
  -7  12   7       30.65        1.90     31.18 o 
  -6  12   7       24.25        0.00     28.78 o 
  -5  12   7      462.33      496.87     41.01 o 
  -4  12   7       80.18       72.57     28.85 o 
  -3  12   7      187.07      145.50     28.30 o 
  -2  12   7      594.71      602.19     40.68 o 
  -1  12   7      761.47      736.84     41.38 o 
   0  12   7       72.41      100.45     17.01 o 
   1  12   7      658.98      587.76     38.45 o 
   2  12   7      594.47      529.87     39.99 o 
   3  12   7      233.50      262.31     31.79 o 
   4  12   7       60.64      104.92     28.11 o 
   5  12   7      507.79      550.93     42.35 o 
   6  12   7       14.64       52.71     30.49 o 
   7  12   7       22.57       31.43     31.43 o 
  -6  13   7      121.85      123.75     33.56 o 
  -5  13   7      318.53      339.43     38.18 o 
  -4  13   7      306.77      361.38     39.06 o 
  -3  13   7      111.28      101.88     28.72 o 
  -2  13   7      350.74      321.98     35.04 o 
  -1  13   7      104.47      151.23     29.83 o 
   0  13   7      202.58      177.26     21.41 o 
   1  13   7      114.37      102.77     32.09 o 
   2  13   7      285.75      349.61     33.82 o 
   3  13   7      118.93       57.88     31.37 o 
   4  13   7      314.82      396.47     39.00 o 
   5  13   7      307.41      268.24     37.34 o 
   6  13   7      131.29       56.63     34.90 o 
  -5  14   7      120.44      118.62     30.04 o 
  -4  14   7       45.08        8.96     29.91 o 
  -3  14   7      262.18      247.95     34.93 o 
  -2  14   7      469.70      473.93     42.78 o 
  -1  14   7      631.44      593.92     44.37 o 
   0  14   7       68.76       97.47     20.35 o 
   1  14   7      563.67      558.28     43.04 o 
   2  14   7      512.19      495.20     38.47 o 
   3  14   7      228.14      252.25     37.09 o 
   4  14   7       44.01       34.75     32.02 o 
   5  14   7      120.84      113.34     34.23 o 
  -4  15   7      245.92      200.88     38.75 o 
  -3  15   7       76.08       74.25     30.34 o 
  -2  15   7      211.48       27.46     34.91 o 
  -1  15   7      294.74      303.31     39.09 o 
   0  15   7        0.32        5.96     36.18 o 
   1  15   7      274.91      286.06     38.39 o 
   2  15   7      196.83      188.03     35.02 o 
   3  15   7       89.99       74.97     32.71 o 
   4  15   7      269.17      198.51     39.84 o 
  -2  16   7      124.36      132.92     37.32 o 
  -1  16   7       84.92       38.32     34.04 o 
   0  16   7      122.55      121.80     43.91 o 
   1  16   7       60.83       95.98     28.67 o 
   2  16   7      131.71       79.14     34.29 o 
   0   0   8      538.90      607.93     26.84 o 
   1   0   8        8.48       25.34     19.72 o 
   2   0   8     1371.99     1044.36     18.45 o 
   3   0   8      415.89      390.11     13.66 o 
   4   0   8    11154.90    10419.93    334.92 o 
   5   0   8       54.51       65.53     11.46 o 
   6   0   8      789.06      859.99     24.54 o 
   7   0   8       74.26       88.76     17.10 o 
   8   0   8       58.07       69.52     15.27 o 
   9   0   8        3.60       49.87     20.98 o 
  10   0   8     1060.99      850.88    527.30 o 
 -10   1   8       22.36       48.16     26.71 o 
  -9   1   8      632.86      604.81     42.85 o 
  -8   1   8       95.32      144.44     24.38 o 
  -7   1   8      699.84      652.91     34.90 o 
  -6   1   8      249.93      271.31     25.35 o 
  -5   1   8      907.80      994.86     33.97 o 
  -4   1   8      299.21      312.37     20.00 o 
  -3   1   8     6817.41     6971.67     67.04 o 
  -2   1   8       25.92       17.16     10.07 o 
  -1   1   8     3902.28     4176.70     46.85 o 
   0   1   8     1616.88     1754.16     22.51 o 
   1   1   8     3976.87     3689.79      9.75 o 
   2   1   8       29.06        5.74      9.45 o 
   3   1   8     6504.10     6680.88     66.32 o 
   4   1   8      269.40      298.17     20.67 o 
   5   1   8      907.02      938.59     33.92 o 
   6   1   8      271.07      279.79     24.65 o 
   7   1   8      877.26      859.93     38.06 o 
   8   1   8       73.67       79.27     22.33 o 
   9   1   8      665.47      730.32     41.32 o 
  10   1   8       20.75       22.09     23.63 o 
 -10   2   8      660.01      552.92     29.71 o 
  -9   2   8      387.89      411.30     38.12 o 
  -8   2   8      400.76      309.10     22.53 o 
  -7   2   8       51.28       21.06     15.34 o 
  -6   2   8      301.12      228.36     23.63 o 
  -5   2   8      593.86      603.06     27.59 o 
  -4   2   8     3519.06     3655.65     54.24 o 
  -3   2   8     2388.50     2633.92     44.54 o 
  -2   2   8     2548.05     2743.30     42.50 o 
  -1   2   8     2772.94     2728.87     40.47 o 
   0   2   8     2901.21     2775.82     88.09 o 
   1   2   8     2472.81     2571.51     38.74 o 
   2   2   8     2502.93     2784.06     41.72 o 
   3   2   8     2342.97     2669.04     44.19 o 
   4   2   8     3506.86     3578.60     54.71 o 
   5   2   8      571.86      660.70     29.40 o 
   6   2   8      365.72      316.84     27.19 o 
   7   2   8       53.78      107.50     21.75 o 
   8   2   8      427.81      468.57     32.85 o 
   9   2   8      400.79      411.42     37.64 o 
  10   2   8      666.12      657.34     45.02 o 
 -10   3   8       65.18        0.00     31.70 o 
  -9   3   8      600.59      564.64     41.76 o 
  -8   3   8      222.27      151.63     28.64 o 
  -7   3   8     1673.87     1580.33     51.38 o 
  -6   3   8      115.73      120.06     20.47 o 
  -5   3   8      115.68      211.84     19.57 o 
  -4   3   8     1575.64     1648.52     40.56 o 
  -3   3   8      764.61      822.83     28.68 o 
  -2   3   8     8706.28     8840.12     73.94 o 
  -1   3   8      546.86      463.80     18.76 o 
   0   3   8     1783.26     1891.01   1169.08 o 
   1   3   8      615.92      513.45     20.56 o 
   2   3   8     8628.35     9266.60     78.33 o 
   3   3   8      784.74      743.49     27.63 o 
   4   3   8     1538.64     1540.89     40.90 o 
   5   3   8      111.99       88.49     13.38 o 
   6   3   8      153.41      157.87     20.68 o 
   7   3   8     1597.79     1452.15     49.91 o 
   8   3   8      140.11      118.03     25.55 o 
   9   3   8      586.91      556.44     42.44 o 
  10   3   8       69.66       79.55     30.22 o 
 -10   4   8      165.02      181.61     33.85 o 
  -9   4   8     1116.43     1115.34     54.73 o 
  -8   4   8      100.73      113.47     25.25 o 
  -7   4   8       61.45       69.79     20.61 o 
  -6   4   8      448.54      385.01     29.47 o 
  -5   4   8     1381.44     1272.83     40.12 o 
  -4   4   8      746.27      848.29     30.39 o 
  -3   4   8        3.97        1.47     10.80 o 
  -2   4   8     2928.52     3048.58     47.09 o 
  -1   4   8     4663.83     4528.06     53.78 o 
   0   4   8     1720.96     1752.58    118.79 o 
   1   4   8     4586.84     4449.14     54.35 o 
   2   4   8     2862.43     2848.51     45.85 o 
   3   4   8        1.54        2.29     12.31 o 
   4   4   8      635.41      550.51     14.30 o 
   5   4   8     1213.97     1182.31     40.40 o 
   6   4   8      416.68      281.39     27.22 o 
   7   4   8       63.32       80.88     19.07 o 
   8   4   8       80.26       57.42     24.63 o 
   9   4   8     1148.80     1164.11     53.11 o 
  10   4   8      165.83      128.06     36.52 o 
 -10   5   8       86.98       59.29     30.84 o 
  -9   5   8      138.40      208.10     34.81 o 
  -8   5   8      321.34      262.69     32.99 o 
  -7   5   8      154.85      120.84     25.48 o 
  -6   5   8     1087.70     1150.28     43.65 o 
  -5   5   8       64.34       50.07     18.01 o 
  -4   5   8     1666.97     1642.69     41.75 o 
  -3   5   8      954.61      902.71     30.40 o 
  -2   5   8     3154.31     3023.88     49.21 o 
  -1   5   8      678.67      661.17     24.09 o 
   0   5   8        3.90        1.04      7.47 o 
   1   5   8      738.18      748.72     26.11 o 
   2   5   8     3403.33     3377.45     52.08 o 
   3   5   8      918.80      897.39     32.07 o 
   4   5   8     1537.57     1507.47     43.00 o 
   5   5   8       65.88       57.82     16.62 o 
   6   5   8     1047.62     1059.98     42.44 o 
   7   5   8      141.27      102.72     24.37 o 
   8   5   8      380.22      390.72     31.78 o 
   9   5   8      144.39      157.38     31.72 o 
  10   5   8       79.21       94.61     29.66 o 
  -9   6   8     1096.42     1112.39     54.70 o 
  -8   6   8       97.17      103.69     28.21 o 
  -7   6   8      157.99      119.52     25.44 o 
  -6   6   8      111.68      132.28     22.86 o 
  -5   6   8     1905.64     1963.68     51.58 o 
  -4   6   8      122.24       85.94     19.44 o 
  -3   6   8      656.30      635.93     28.04 o 
  -2   6   8      550.97      633.97     25.62 o 
  -1   6   8     3170.39     3211.36     49.84 o 
   0   6   8        2.58       10.63      7.58 o 
   1   6   8     3086.07     2949.97     51.72 o 
   2   6   8      546.67      571.65     25.87 o 
   3   6   8      766.19      694.01     30.28 o 
   4   6   8      116.45       76.46     18.49 o 
   5   6   8     1992.62     1998.69     54.91 o 
   6   6   8       99.87      119.55     24.76 o 
   7   6   8      178.39      172.64     25.90 o 
   8   6   8       99.95       70.11     26.00 o 
   9   6   8     1102.04      994.05     52.94 o 
  -9   7   8       20.22       30.15     30.15 o 
  -8   7   8      443.85      340.96     37.21 o 
  -7   7   8       43.73       75.70     22.97 o 
  -6   7   8      668.67      609.00     36.17 o 
  -5   7   8       89.66       81.45     22.23 o 
  -4   7   8     1288.51     1433.26     43.29 o 
  -3   7   8      338.22      315.96     23.75 o 
  -2   7   8     3933.64     3804.54     59.59 o 
  -1   7   8        6.15       13.72     13.55 o 
   0   7   8      138.53      123.30     11.03 o 
   1   7   8        4.89        2.59     12.56 o 
   2   7   8     3941.82     4050.02     63.56 o 
   3   7   8      357.82      302.30     24.20 o 
   4   7   8     1236.13     1337.25     43.71 o 
   5   7   8       85.42       89.24     21.94 o 
   6   7   8      638.68      634.05     36.93 o 
   7   7   8       53.27       64.87     26.28 o 
   8   7   8      391.39      414.25     36.64 o 
   9   7   8       20.67        5.32     26.21 o 
  -9   8   8      661.28      667.30     47.51 o 
  -8   8   8       21.19       50.44     26.57 o 
  -7   8   8       47.65       82.89     25.54 o 
  -6   8   8      427.58      463.91     36.45 o 
  -5   8   8     1137.19     1159.26     46.13 o 
  -4   8   8      873.10      701.74     36.61 o 
  -3   8   8      130.33      134.24     20.41 o 
  -2   8   8       14.06       11.20     16.37 o 
  -1   8   8     2882.56     2912.79     57.24 o 
   0   8   8       16.51        5.48     11.96 o 
   1   8   8     2856.22     2887.15     55.15 o 
   2   8   8       12.03        1.94     16.67 o 
   3   8   8      115.10      122.73     21.36 o 
   4   8   8      874.30      769.31     37.67 o 
   5   8   8      916.66      935.16     43.16 o 
   6   8   8      462.47      441.43     37.08 o 
   7   8   8       37.91        6.57     28.76 o 
   8   8   8       19.26       38.85     28.45 o 
   9   8   8      648.73      753.09     46.62 o 
  -8   9   8      205.26      134.78     35.08 o 
  -7   9   8      300.01      383.08     38.05 o 
  -6   9   8      396.86      450.56     37.70 o 
  -5   9   8      245.01      252.87     28.97 o 
  -4   9   8      385.83      408.33     32.02 o 
  -3   9   8      551.00      517.83     32.67 o 
  -2   9   8     2109.65     2047.83     53.40 o 
  -1   9   8      251.52      253.53     26.00 o 
   0   9   8        9.82        9.75     12.93 o 
   1   9   8      264.02      261.05     26.33 o 
   2   9   8     2247.46     2245.06     56.63 o 
   3   9   8      521.35      554.62     32.59 o 
   4   9   8      341.48      374.98     28.90 o 
   5   9   8      232.64      174.22     28.72 o 
   6   9   8      391.20      419.85     36.84 o 
   7   9   8      340.21      357.24     37.40 o 
   8   9   8      175.59      197.06     33.42 o 
  -8  10   8       73.56       68.31     31.99 o 
  -7  10   8       10.75        7.05     30.02 o 
  -6  10   8      395.31      344.36     39.67 o 
  -5  10   8      205.16      199.94     31.92 o 
  -4  10   8      600.69      588.78     38.78 o 
  -3  10   8      164.41      160.90     25.25 o 
  -2  10   8       17.77       14.17     21.17 o 
  -1  10   8     2153.89     2148.99     57.42 o 
   0  10   8     1766.22     1710.37    101.07 o 
   1  10   8     2239.49     2137.09     59.37 o 
   2  10   8       14.54        2.56     22.81 o 
   3  10   8      198.67      212.81     26.67 o 
   4  10   8      643.64      622.42     40.18 o 
   5  10   8      252.06      265.98     34.47 o 
   6  10   8      441.17      362.59     26.69 o 
   7  10   8        7.32       32.76     32.76 o 
   8  10   8       85.33      150.55     32.68 o 
  -7  11   8      347.39      358.06     39.51 o 
  -6  11   8       43.64       73.90     27.67 o 
  -5  11   8       86.23       65.71     26.62 o 
  -4  11   8       70.59      104.15     26.13 o 
  -3  11   8      856.69      954.35     44.54 o 
  -2  11   8      414.67      439.29     33.46 o 
  -1  11   8     1210.52     1162.03     48.23 o 
   0  11   8      129.45      148.69     18.57 o 
   1  11   8     1175.04     1106.98     47.74 o 
   2  11   8      379.36      376.43     34.39 o 
   3  11   8     1018.51     1034.42     47.46 o 
   4  11   8       57.13       27.69     26.75 o 
   5  11   8       81.02      120.86     31.34 o 
   6  11   8       45.01       24.91     29.95 o 
   7  11   8      373.57      417.22     40.87 o 
  -7  12   8       20.81       37.40     29.17 o 
  -6  12   8      312.45      257.42     37.70 o 
  -5  12   8        7.14        8.56     27.13 o 
  -4  12   8      567.17      558.35     42.43 o 
  -3  12   8      100.72       93.97     27.63 o 
  -2  12   8       47.41       65.69     24.38 o 
  -1  12   8       46.31       32.93     25.43 o 
   0  12   8     1885.88     1853.09     43.67 o 
   1  12   8       34.52       45.02     22.80 o 
   2  12   8       46.48       72.00     25.74 o 
   3  12   8       96.14      152.28     25.31 o 
   4  12   8      548.50      472.75     43.01 o 
   5  12   8        5.82       22.77     27.27 o 
   6  12   8      347.30      359.65     38.68 o 
   7  12   8       21.85       32.83     25.78 o 
  -6  13   8       24.20       18.69     28.39 o 
  -5  13   8       19.90        0.00     30.55 o 
  -4  13   8       19.76        6.89     29.18 o 
  -3  13   8      678.77      726.74     46.14 o 
  -2  13   8       42.18       17.61     28.25 o 
  -1  13   8      441.11      398.90     39.16 o 
   0  13   8       59.49       60.60     18.38 o 
   1  13   8      408.21      403.43     37.26 o 
   2  13   8       42.00       21.29     27.83 o 
   3  13   8      673.97      761.09     47.04 o 
   4  13   8       20.46       46.00     25.42 o 
   5  13   8       22.29       25.76     30.86 o 
   6  13   8       24.51       11.52     32.78 o 
  -5  14   8       83.56       63.58     32.31 o 
  -4  14   8      336.01      285.35     42.74 o 
  -3  14   8       21.11       51.16     27.38 o 
  -2  14   8      100.74      128.38     32.37 o 
  -1  14   8        4.73        3.50     28.03 o 
   0  14   8      401.83      416.38     27.73 o 
   1  14   8        9.49        1.67     27.08 o 
   2  14   8       79.98      100.31     32.39 o 
   3  14   8       25.32       16.36     28.48 o 
   4  14   8      325.27      329.44     42.90 o 
   5  14   8       90.51       19.21     34.90 o 
  -4  15   8       38.62       45.24     33.98 o 
  -3  15   8      204.09      188.61     33.64 o 
  -2  15   8      106.16       77.61     34.14 o 
  -1  15   8      258.37      378.04     40.86 o 
   0  15   8        3.59       26.74     20.83 o 
   1  15   8      261.42      258.26     39.52 o 
   2  15   8      128.52      100.73     35.09 o 
   3  15   8      182.73      201.03     36.71 o 
   4  15   8       44.13        9.56     32.68 o 
  -1  16   8      263.58      198.26     39.16 o 
   0  16   8      138.52      196.46     24.68 o 
   1  16   8      265.11      227.71     41.46 o 
   1   0   9      964.83      544.56    343.97 o 
   2   0   9     2253.58     2323.78     27.97 o 
   3   0   9      523.95      555.31     27.92 o 
   4   0   9     2325.36     2190.26    145.23 o 
   5   0   9      720.11      659.19     22.51 o 
   6   0   9      532.34      616.52     29.81 o 
   7   0   9      259.70      310.44     19.91 o 
   8   0   9      660.82      591.97     35.06 o 
   9   0   9      679.76      655.81     78.68 o 
  10   0   9       30.95       37.20     19.64 o 
 -10   1   9       88.68       89.63     33.33 o 
  -9   1   9      544.35      590.22     42.15 o 
  -8   1   9       44.78       85.44     25.80 o 
  -7   1   9      353.13      320.08     29.80 o 
  -6   1   9       53.77       38.38     17.56 o 
  -5   1   9     1339.03     1215.51     38.47 o 
  -4   1   9     1316.75     1390.99     37.78 o 
  -3   1   9      846.17      904.54     28.28 o 
  -2   1   9     5830.71     5538.64     58.89 o 
  -1   1   9     4863.84     4783.97     52.70 o 
   0   1   9        0.69       15.29      6.07 o 
   1   1   9     4927.08     4643.17      9.31 o 
   2   1   9     5999.14     5741.96     60.92 o 
   3   1   9      846.07      919.70     29.96 o 
   4   1   9     1340.70     1377.24     38.04 o 
   5   1   9     1144.32     1070.73     36.15 o 
   6   1   9       71.00       86.07     17.76 o 
   7   1   9      312.67      273.01     28.18 o 
   8   1   9       13.85       55.39     22.32 o 
   9   1   9      566.42      569.87     40.37 o 
  10   1   9       82.10      108.89     29.19 o 
 -10   2   9      198.60      275.43     33.59 o 
  -9   2   9      590.89      642.25     44.71 o 
  -8   2   9      348.91      296.07     20.22 o 
  -7   2   9        7.54       21.71     17.08 o 
  -6   2   9     1175.21     1031.68     39.59 o 
  -5   2   9      600.18      552.92     28.25 o 
  -4   2   9     1024.93     1072.90     34.30 o 
  -3   2   9      587.28      598.90     24.07 o 
  -2   2   9     2026.02     1947.66     38.27 o 
  -1   2   9     2620.54     2497.94     40.86 o 
   0   2   9      413.85      478.62     29.74 o 
   1   2   9     2769.83     2548.91     42.58 o 
   2   2   9     2209.55     1882.58     10.95 o 
   3   2   9      705.44      673.44     26.09 o 
   4   2   9     1035.22     1160.88     35.64 o 
   5   2   9      562.29      446.60     14.26 o 
   6   2   9     1131.34     1034.47     40.66 o 
   7   2   9        0.40       26.47     19.46 o 
   8   2   9      318.19      327.06     31.46 o 
   9   2   9      596.28      635.26     41.36 o 
  10   2   9      174.38      221.71     31.63 o 
 -10   3   9      106.85       11.05     27.61 o 
  -9   3   9      501.10      485.62     43.00 o 
  -8   3   9       10.88       13.61     22.68 o 
  -7   3   9       21.35       47.32     19.91 o 
  -6   3   9      980.78      954.68     38.50 o 
  -5   3   9      725.37      697.14     31.17 o 
  -4   3   9      865.82      913.19     32.93 o 
  -3   3   9     4360.46     4196.53     56.65 o 
  -2   3   9     2904.96     3138.72     47.01 o 
  -1   3   9     1344.12     1422.33     32.07 o 
   0   3   9      147.79      202.72     10.40 o 
   1   3   9     1459.84     1414.43     34.00 o 
   2   3   9     3077.97     3357.60     50.07 o 
   3   3   9     4405.40     4461.36     59.94 o 
   4   3   9      883.89      888.09     33.99 o 
   5   3   9      721.22      718.26     33.12 o 
   6   3   9      987.40     1064.88     42.52 o 
   7   3   9       20.34       28.64     19.10 o 
   8   3   9       16.78       13.23     22.93 o 
   9   3   9      514.41      573.11     38.60 o 
  10   3   9      133.76       19.03     25.37 o 
 -10   4   9      316.23      290.42     39.05 o 
  -9   4   9      323.95      251.87     38.09 o 
  -8   4   9      193.26      169.03     27.51 o 
  -7   4   9      182.00      175.39     20.40 o 
  -6   4   9      706.74      762.02     36.71 o 
  -5   4   9      295.61      219.28     23.18 o 
  -4   4   9     2119.62     2178.35     49.00 o 
  -3   4   9     1307.69     1394.08     38.01 o 
  -2   4   9      857.84      656.44     26.86 o 
  -1   4   9      367.24      368.38     19.20 o 
   0   4   9      305.69      268.18     13.70 o 
   1   4   9      441.37      446.72     21.04 o 
   2   4   9      815.64      636.24     25.81 o 
   3   4   9     1347.87     1438.55     39.31 o 
   4   4   9     2114.20     2225.80     51.14 o 
   5   4   9      346.30      261.01     24.63 o 
   6   4   9      825.92      879.10     37.72 o 
   7   4   9      203.73      227.50     26.50 o 
   8   4   9      192.70      144.62     31.01 o 
   9   4   9      350.07      371.76     36.83 o 
  10   4   9      301.23      315.57     34.09 o 
 -10   5   9      273.38      293.01     39.38 o 
  -9   5   9       97.46      139.07     31.10 o 
  -8   5   9       56.92       95.95     25.35 o 
  -7   5   9      483.84      551.89     35.97 o 
  -6   5   9      936.25      825.22     40.63 o 
  -5   5   9      224.95      213.76     22.72 o 
  -4   5   9      993.06     1018.74     35.94 o 
  -3   5   9     2172.39     2038.05     45.28 o 
  -2   5   9      267.09      275.94     18.61 o 
  -1   5   9     1776.02     1776.26     39.60 o 
   0   5   9       14.68        7.41      8.16 o 
   1   5   9     1645.89     1676.42     39.58 o 
   2   5   9      320.05      362.68     21.35 o 
   3   5   9     2221.40     2093.81     13.64 o 
   4   5   9     1005.38     1011.77     37.60 o 
   5   5   9      261.30      248.15     26.33 o 
   6   5   9      880.22      741.92     37.59 o 
   7   5   9      478.92      492.29     33.58 o 
   8   5   9       42.00       24.83     23.07 o 
   9   5   9       94.15      117.30     31.14 o 
  -9   6   9      277.47      235.69     35.95 o 
  -8   6   9      115.64       92.56     32.98 o 
  -7   6   9      157.16      159.97     28.12 o 
  -6   6   9     1352.13     1141.00     49.30 o 
  -5   6   9       10.61       27.40     18.80 o 
  -4   6   9     1629.45     1607.78     46.30 o 
  -3   6   9      686.10      610.93     28.27 o 
  -2   6   9       15.84       28.30     13.34 o 
  -1   6   9      432.78      466.72     24.17 o 
   0   6   9      386.14      333.77     21.34 o 
   1   6   9      395.46      372.32     22.23 o 
   2   6   9        7.68       18.45     12.82 o 
   3   6   9      644.75      662.73     31.27 o 
   4   6   9     1563.48     1574.19     48.25 o 
   5   6   9       13.12       10.82     19.06 o 
   6   6   9     1396.33     1226.39     49.07 o 
   7   6   9       92.69      105.23     23.84 o 
   8   6   9      108.10      177.60     28.87 o 
   9   6   9      263.47      245.08     35.11 o 
  -9   7   9       38.92       43.96     31.23 o 
  -8   7   9      139.51      160.79     32.63 o 
  -7   7   9      434.09      414.63     35.35 o 
  -6   7   9      416.30      552.47     33.59 o 
  -5   7   9       56.53       61.38     21.53 o 
  -4   7   9      380.82      345.55     26.01 o 
  -3   7   9     1874.00     2040.97     49.78 o 
  -2   7   9      560.93      561.71     26.67 o 
  -1   7   9     1548.48     1516.67     41.29 o 
   0   7   9       29.66       37.06      9.80 o 
   1   7   9     1504.78     1511.26     40.58 o 
   2   7   9      573.22      549.30     28.30 o 
   3   7   9     1897.72     1980.29     52.12 o 
   4   7   9      520.05      490.19     31.56 o 
   5   7   9       68.86       59.28     22.67 o 
   6   7   9      397.68      481.70     36.55 o 
   7   7   9      518.98      527.94     40.94 o 
   8   7   9      130.98      148.99     30.16 o 
   9   7   9       34.75       72.57     26.65 o 
  -9   8   9      139.26      102.60     33.29 o 
  -8   8   9      310.66      267.17     38.04 o 
  -7   8   9      410.74      413.74     38.79 o 
  -6   8   9      870.13      863.20     44.05 o 
  -5   8   9       34.31       26.47     20.89 o 
  -4   8   9      331.56      330.38     29.23 o 
  -3   8   9       91.11       71.75     18.71 o 
  -2   8   9      437.26      463.95     28.45 o 
  -1   8   9      938.48      935.99     35.58 o 
   0   8   9      124.87      148.38     13.67 o 
   1   8   9      839.38      809.15     34.56 o 
   2   8   9      434.47      409.81     28.79 o 
   3   8   9       73.82       69.63     19.87 o 
   4   8   9      371.57      313.26     18.18 o 
   5   8   9       26.80       37.38     23.66 o 
   6   8   9     1021.75     1139.55     49.54 o 
   7   8   9      443.50      430.72     40.15 o 
   8   8   9      299.39      234.16     37.09 o 
   9   8   9      139.34      128.45     33.91 o 
  -8   9   9      133.14      125.75     34.93 o 
  -7   9   9      798.91      806.87     49.65 o 
  -6   9   9      272.09      289.74     34.64 o 
  -5   9   9      154.98      106.75     29.83 o 
  -4   9   9      288.82      297.19     29.48 o 
  -3   9   9      164.86      148.66     24.28 o 
  -2   9   9      435.26      423.25     29.92 o 
  -1   9   9      403.32      366.93     28.20 o 
   0   9   9      794.04      753.21     25.33 o 
   1   9   9      443.43      481.87     31.16 o 
   2   9   9      480.47      576.79     31.71 o 
   3   9   9      176.92      190.05     24.70 o 
   4   9   9      220.18      203.88     28.84 o 
   5   9   9      113.42       84.74     27.43 o 
   6   9   9      241.36      344.21     35.36 o 
   7   9   9      818.94      757.84     25.65 o 
   8   9   9      127.12       90.78     32.81 o 
  -8  10   9      207.44      249.82     34.54 o 
  -7  10   9      185.82      149.27     31.76 o 
  -6  10   9      439.80      466.22     41.65 o 
  -5  10   9      476.23      520.26     37.85 o 
  -4  10   9      172.51      246.25     28.03 o 
  -3  10   9      280.04      275.33     30.54 o 
  -2  10   9      466.09      454.93     32.75 o 
  -1  10   9      675.61      604.81     47.01 o 
   0  10   9     1135.29     1168.80     31.90 o 
   1  10   9      665.67      610.07     38.72 o 
   2  10   9      407.96      425.73     31.76 o 
   3  10   9      222.24      162.75     27.93 o 
   4  10   9      129.56      133.98     28.08 o 
   5  10   9      405.40      438.19     38.10 o 
   6  10   9      475.92      460.98     39.03 o 
   7  10   9      175.66      203.62     34.45 o 
   8  10   9      197.12      210.32     37.01 o 
  -7  11   9      115.38       77.32     36.12 o 
  -6  11   9      173.04      155.56     34.69 o 
  -5  11   9      550.53      613.74     42.89 o 
  -4  11   9       44.55       42.75     24.75 o 
  -3  11   9      150.26      130.98     26.41 o 
  -2  11   9      406.23      378.77     34.85 o 
  -1  11   9     1323.72     1364.75     50.98 o 
   0  11   9        4.03        2.01     17.47 o 
   1  11   9     1141.63     1069.22     47.92 o 
   2  11   9      480.32      488.18     37.50 o 
   3  11   9      144.65      138.74     29.81 o 
   4  11   9       34.04       30.20     26.23 o 
   5  11   9      595.64      703.27     43.01 o 
   6  11   9      167.48      173.60     32.60 o 
   7  11   9      137.56      165.49     33.39 o 
  -6  12   9      144.26        9.19     30.24 o 
  -5  12   9      129.59      117.97     34.87 o 
  -4  12   9       92.44       85.40     33.07 o 
  -3  12   9       48.52       48.07     26.02 o 
  -2  12   9      615.83      643.75     40.97 o 
  -1  12   9      641.99      662.80     43.49 o 
   0  12   9      311.63      344.81     24.19 o 
   1  12   9      660.64      742.15     43.77 o 
   2  12   9      520.87      516.70     38.28 o 
   3  12   9       62.43       80.88     29.46 o 
   4  12   9      104.65      143.00     30.40 o 
   5  12   9      100.03      113.14     31.64 o 
   6  12   9      180.97      158.16     33.86 o 
  -6  13   9       59.31       13.15     33.99 o 
  -5  13   9      206.20      262.24     34.45 o 
  -4  13   9      150.07      174.71     33.03 o 
  -3  13   9      151.24      101.95     30.44 o 
  -2  13   9      665.73      673.18     45.92 o 
  -1  13   9      408.61      387.07     35.47 o 
   0  13   9      152.41      135.36     25.70 o 
   1  13   9      361.85      364.48     35.87 o 
   2  13   9      684.27      697.34     45.28 o 
   3  13   9      131.56      157.84     30.90 o 
   4  13   9      120.03      131.72     32.33 o 
   5  13   9      206.94      212.11     31.76 o 
   6  13   9       73.00       65.77     31.05 o 
  -5  14   9      232.82      205.03     37.46 o 
  -4  14   9      128.51      159.69     34.14 o 
  -3  14   9      119.81      101.81     35.59 o 
  -2  14   9      277.12      272.81     37.83 o 
  -1  14   9      370.97      439.20     39.13 o 
   0  14   9       14.83       14.79     20.61 o 
   1  14   9      388.72      336.31     41.83 o 
   2  14   9      271.05      231.35     38.43 o 
   3  14   9      125.20       91.97     31.93 o 
   4  14   9      130.48      128.34     33.75 o 
   5  14   9      185.19      177.82     34.87 o 
  -3  15   9        8.80       26.34     28.77 o 
  -2  15   9      444.11      396.48     29.40 o 
  -1  15   9       78.11       50.01     33.88 o 
   0  15   9        0.79       21.84     21.84 o 
   1  15   9       63.41      100.86     30.27 o 
   2  15   9      484.85      432.23     46.13 o 
   3  15   9        7.04       51.78     29.06 o 
   0   0  10     1600.84     1994.34     57.95 o 
   1   0  10     1077.69      613.94    394.01 o 
   2   0  10       64.85       46.41      8.46 o 
   3   0  10     3729.90     4052.10     79.01 o 
   4   0  10        1.83       30.65     10.82 o 
   5   0  10     1318.45     1380.28     56.03 o 
   6   0  10      227.10      198.59     16.19 o 
   7   0  10      657.49      749.70     25.64 o 
   8   0  10        0.03       23.71     13.75 o 
   9   0  10      144.08      181.45     28.49 o 
  10   0  10       19.51       25.44     41.67 o 
 -10   1  10      524.32      569.95     45.78 o 
  -9   1  10       13.78        6.68     25.85 o 
  -8   1  10       90.20       54.81     25.36 o 
  -7   1  10      129.14      156.33     23.68 o 
  -6   1  10      857.53      840.01     36.60 o 
  -5   1  10      418.23      454.51     26.21 o 
  -4   1  10     5311.84     5204.92     68.15 o 
  -3   1  10      113.11      183.08     16.01 o 
  -2   1  10      388.26      363.39     21.35 o 
  -1   1  10     1905.76     1705.51     35.84 o 
   0   1  10     1969.79     2490.13     36.64 o 
   1   1  10     1885.77     1626.20     35.89 o 
   2   1  10      378.38      279.85     23.06 o 
   3   1  10      111.50      113.63     17.48 o 
   4   1  10     5381.75     5609.35     71.68 o 
   5   1  10      414.20      431.09     25.50 o 
   6   1  10      860.35      831.46     37.90 o 
   7   1  10      133.99      103.16     24.07 o 
   8   1  10       97.89      114.12     23.77 o 
   9   1  10       11.19       17.01     23.71 o 
  10   1  10      565.63      616.15     42.60 o 
 -10   2  10        7.19       29.00     29.00 o 
  -9   2  10      171.58      197.37     34.16 o 
  -8   2  10      168.31      150.46     21.48 o 
  -7   2  10      225.92      224.34     27.09 o 
  -6   2  10      746.89      689.31     35.19 o 
  -5   2  10       21.64       37.22     15.91 o 
  -4   2  10      135.00      155.80     17.57 o 
  -3   2  10     4055.09     4007.74     56.12 o 
  -2   2  10     2104.97     2056.30     40.73 o 
  -1   2  10     1781.60     1675.16     36.20 o 
   0   2  10      298.99      356.83     12.97 o 
   1   2  10     1763.74     1678.04     37.18 o 
   2   2  10     2259.25     2132.51     43.39 o 
   3   2  10     4214.43     4138.57     58.42 o 
   4   2  10      140.14      162.81     19.03 o 
   5   2  10       26.88       12.08     19.51 o 
   6   2  10      738.12      645.12     34.15 o 
   7   2  10      192.17      244.08     27.31 o 
   8   2  10      165.62      160.41     27.08 o 
   9   2  10      168.05      167.35     33.94 o 
  10   2  10        6.10       18.65     26.48 o 
 -10   3  10      329.00      349.22     39.43 o 
  -9   3  10      636.96      631.46     46.68 o 
  -8   3  10       61.00       32.39     24.11 o 
  -7   3  10       41.43       44.79     22.66 o 
  -6   3  10     1039.31     1211.57     44.39 o 
  -5   3  10     2108.93     2137.04     51.63 o 
  -4   3  10     3153.75     3153.51     55.44 o 
  -3   3  10       51.00       60.08     16.05 o 
  -2   3  10      561.83      431.71     21.93 o 
  -1   3  10      276.10      235.54     16.47 o 
   0   3  10      102.15       82.00      9.27 o 
   1   3  10      417.26      350.02     20.60 o 
   2   3  10      626.92      582.77     25.38 o 
   3   3  10       41.74       10.74     14.73 o 
   4   3  10     2898.64     2924.99     54.08 o 
   5   3  10     2013.70     1869.97     50.38 o 
   6   3  10      868.25      954.03     40.86 o 
   7   3  10       35.95       22.96     18.72 o 
   8   3  10       82.83       75.42     25.37 o 
   9   3  10      659.57      662.66     44.27 o 
  10   3  10      332.61      310.45     27.79 o 
 -10   4  10      106.79      103.94     31.56 o 
  -9   4  10       73.75      122.31     31.38 o 
  -8   4  10      263.08      307.59     32.33 o 
  -7   4  10       32.99       21.02     21.92 o 
  -6   4  10      366.72      411.94     31.91 o 
  -5   4  10      177.60      153.65     17.53 o 
  -4   4  10      258.33      254.61     22.79 o 
  -3   4  10     2087.01     1875.99     45.45 o 
  -2   4  10     5748.38     5758.64     67.88 o 
  -1   4  10      946.00      876.34     27.63 o 
   0   4  10      375.57      402.82     18.51 o 
   1   4  10      913.38      846.91     29.26 o 
   2   4  10     5688.68     5688.50     69.44 o 
   3   4  10     1907.39     1749.46     44.54 o 
   4   4  10      271.27      259.00     23.64 o 
   5   4  10      184.66      100.22     22.35 o 
   6   4  10      408.27      415.66     32.56 o 
   7   4  10       17.82       31.94     21.83 o 
   8   4  10      220.80      248.26     30.24 o 
   9   4  10       91.26      138.85     29.18 o 
  -9   5  10      918.11      980.60     54.32 o 
  -8   5  10       25.45       31.11     26.04 o 
  -7   5  10       53.51       23.33     23.68 o 
  -6   5  10      364.16      361.13     29.53 o 
  -5   5  10     2129.91     2147.55     55.72 o 
  -4   5  10      267.28      283.96     22.64 o 
  -3   5  10      316.58      335.19     24.59 o 
  -2   5  10       18.50        8.76     12.82 o 
  -1   5  10     1834.57     1726.47     41.92 o 
   0   5  10      853.91      941.03     22.39 o 
   1   5  10     1681.33     1609.85     40.69 o 
   2   5  10       16.08        1.75     14.02 o 
   3   5  10      278.29      223.78     17.38 o 
   4   5  10      256.69      264.90     24.88 o 
   5   5  10     2160.62     2163.53     56.73 o 
   6   5  10      323.62      215.16     25.41 o 
   7   5  10       63.72       43.41     22.15 o 
   8   5  10       21.46       26.87     23.90 o 
   9   5  10      910.09      924.89     49.67 o 
  -9   6  10       68.80       47.31     30.38 o 
  -8   6  10      541.67      623.69     43.51 o 
  -7   6  10       85.96       80.65     25.80 o 
  -6   6  10      634.09      660.29     36.98 o 
  -5   6  10       74.47       48.82     23.70 o 
  -4   6  10      582.09      571.84     29.76 o 
  -3   6  10      295.93      238.55     21.67 o 
  -2   6  10     5760.99     5925.72     74.10 o 
  -1   6  10      127.82      113.24     18.04 o 
   0   6  10       65.29       65.60      9.20 o 
   1   6  10      125.80      110.80     18.70 o 
   2   6  10     5738.90     6179.55     77.93 o 
   3   6  10      280.10      237.33     22.21 o 
   4   6  10      655.44      556.05     34.10 o 
   5   6  10       73.75       89.78     20.84 o 
   6   6  10      645.49      704.94     40.02 o 
   7   6  10       75.90       77.38     25.43 o 
   8   6  10      490.28      497.09     41.94 o 
   9   6  10       72.93       82.94     29.85 o 
  -9   7  10      495.58      383.10     43.28 o 
  -8   7  10        2.66       40.01     26.20 o 
  -7   7  10       25.68       65.14     26.93 o 
  -6   7  10      299.75      375.86     31.13 o 
  -5   7  10     2294.03     2317.28     62.57 o 
  -4   7  10      225.26      272.86     25.33 o 
  -3   7  10      439.49      371.35     20.96 o 
  -2   7  10       24.35        7.59     15.53 o 
  -1   7  10     1797.35     1812.82     45.42 o 
   0   7  10       68.06       53.99     11.63 o 
   1   7  10     1692.11     1523.33     44.50 o 
   2   7  10       22.45       11.21     16.36 o 
   3   7  10      408.02      411.66     29.86 o 
   4   7  10      240.70      268.74     26.99 o 
   5   7  10     2130.43     2246.31     63.57 o 
   6   7  10      312.38      245.50     33.33 o 
   7   7  10       20.59       41.71     25.50 o 
   8   7  10        3.38        5.08     27.88 o 
   9   7  10      487.13      363.42     41.25 o 
  -8   8  10      367.90      283.52     41.49 o 
  -7   8  10       99.45      146.54     32.86 o 
  -6   8  10      624.10      577.25     43.30 o 
  -5   8  10      207.93      176.27     29.82 o 
  -4   8  10      194.45      167.71     27.10 o 
  -3   8  10      193.93      219.64     24.90 o 
  -2   8  10     4889.75     4920.49     75.16 o 
  -1   8  10      280.25      262.49     24.55 o 
   0   8  10      116.23      132.89     13.95 o 
   1   8  10      297.80      243.16     25.08 o 
   2   8  10     4779.79     5083.11     77.88 o 
   3   8  10      230.67      225.70     26.54 o 
   4   8  10      162.72      136.97     20.06 o 
   5   8  10      197.27      194.81     31.47 o 
   6   8  10      599.72      608.63     41.67 o 
   7   8  10       86.16      123.36     32.08 o 
   8   8  10      326.28      264.08     32.11 o 
  -8   9  10        8.27       81.05     30.62 o 
  -7   9  10       19.53       38.19     26.84 o 
  -6   9  10      117.26       81.77     31.50 o 
  -5   9  10      837.91      900.47     45.83 o 
  -4   9  10      448.03      465.59     35.13 o 
  -3   9  10      136.89      160.74     25.31 o 
  -2   9  10       94.05       91.87     20.73 o 
  -1   9  10     1641.93     1562.19     50.04 o 
   0   9  10     1513.57     1534.53     84.90 o 
   1   9  10     1565.43     1378.39     48.01 o 
   2   9  10       78.55       93.06     22.58 o 
   3   9  10      147.93      170.05     27.76 o 
   4   9  10      381.94      368.82     35.04 o 
   5   9  10      924.59     1052.58     51.10 o 
   6   9  10      107.85      124.53     32.26 o 
   7   9  10       22.13        3.48     27.49 o 
   8   9  10       15.48        0.00     33.13 o 
  -7  10  10      407.69      420.19     39.54 o 
  -6  10  10      179.10      198.01     33.52 o 
  -5  10  10      187.89      218.27     29.26 o 
  -4  10  10      158.26      152.33     29.35 o 
  -3  10  10      955.07     1009.04     45.49 o 
  -2  10  10      866.03      928.30     41.70 o 
  -1  10  10      761.95      877.81     39.86 o 
   0  10  10      220.41      201.99     37.20 o 
   1  10  10      786.15      842.74     40.53 o 
   2  10  10      834.50      905.03     43.49 o 
   3  10  10     1085.19     1159.79     47.80 o 
   4  10  10      185.69      166.18     31.46 o 
   5  10  10      177.53      165.57     31.33 o 
   6  10  10      206.43      191.29     34.93 o 
   7  10  10      429.46      481.88     43.16 o 
  -7  11  10       33.34       31.62     30.75 o 
  -6  11  10      246.04      292.71     37.53 o 
  -5  11  10      370.30      332.57     41.81 o 
  -4  11  10      317.50      284.55     35.61 o 
  -3  11  10       60.89       36.65     26.11 o 
  -2  11  10      232.91      232.94     29.60 o 
  -1  11  10      346.43      385.63     32.06 o 
   0  11  10     2253.32     2206.81     45.10 o 
   1  11  10      291.98      278.87     34.03 o 
   2  11  10      238.73      230.52     28.82 o 
   3  11  10       63.35       77.27     25.50 o 
   4  11  10      311.26      320.75     38.80 o 
   5  11  10      405.85      400.12     42.39 o 
   6  11  10      260.38      242.72     38.51 o 
   7  11  10       39.19       36.37     32.64 o 
  -6  12  10        0.41       51.60     28.07 o 
  -5  12  10      100.05      137.56     30.01 o 
  -4  12  10      297.72      266.25     36.55 o 
  -3  12  10      790.42      775.60     48.05 o 
  -2  12  10      167.39      204.51     31.02 o 
  -1  12  10      553.66      508.87     26.59 o 
   0  12  10        5.15       15.79     17.41 o 
   1  12  10      507.96      473.56     38.89 o 
   2  12  10      157.69      164.27     31.14 o 
   3  12  10      801.26      754.78     49.22 o 
   4  12  10      299.55      231.96     34.17 o 
   5  12  10      103.60      135.47     30.28 o 
   6  12  10        1.16       43.84     28.75 o 
  -5  13  10       10.99       14.63     29.26 o 
  -4  13  10      332.60      338.51     40.44 o 
  -3  13  10       67.32       78.19     29.56 o 
  -2  13  10       46.49       59.98     27.64 o 
  -1  13  10        3.85       13.15     27.20 o 
   0  13  10      329.92      339.37     27.31 o 
   1  13  10        4.12       35.14     26.81 o 
   2  13  10       30.00       18.91     26.88 o 
   3  13  10       67.56      101.00     31.26 o 
   4  13  10      362.20      393.53     39.94 o 
   5  13  10       10.75       28.52     32.47 o 
  -4  14  10       47.13       38.91     31.87 o 
  -3  14  10      222.71      223.90     34.18 o 
  -2  14  10       12.31       26.81     31.99 o 
  -1  14  10      188.07      193.13     34.72 o 
   0  14  10      138.32      158.13     24.68 o 
   1  14  10      199.86      277.85     36.15 o 
   2  14  10       13.03        9.11     31.88 o 
   3  14  10      268.18      317.19     37.73 o 
   4  14  10       50.64       66.81     28.89 o 
  -3  15  10       47.47       32.11     29.56 o 
  -2  15  10      123.43      110.65     34.27 o 
  -1  15  10       75.72      119.61     31.23 o 
   0  15  10      261.92      259.98     31.51 o 
   1  15  10       84.85      101.90     33.56 o 
   2  15  10      113.11      120.17     31.90 o 
   1   0  11       37.67       19.75      9.29 o 
   2   0  11      983.90      906.56     21.01 o 
   3   0  11      847.81      908.52     28.83 o 
   4   0  11     1407.58     1481.04     53.42 o 
   5   0  11      119.65      105.42     13.86 o 
   6   0  11      352.91      359.27     20.38 o 
   7   0  11      128.20      178.97     17.96 o 
   8   0  11       43.84       64.57     22.07 o 
   9   0  11      507.82      508.83     46.48 o 
  10   0  11       39.74       27.05     17.84 o 
 -10   1  11       92.62       75.55     30.29 o 
  -9   1  11      559.25      541.38     41.98 o 
  -8   1  11       59.04      118.25     24.92 o 
  -7   1  11      100.99      149.92     23.04 o 
  -6   1  11      569.71      530.22     19.74 o 
  -5   1  11     1437.03     1384.22     42.58 o 
  -4   1  11      716.15      639.20     29.13 o 
  -3   1  11      235.68      192.81     18.99 o 
  -2   1  11     2851.00     2572.67     44.84 o 
  -1   1  11      720.41      641.16     24.70 o 
   0   1  11      183.39      221.66     24.44 o 
   1   1  11      714.76      629.76     24.95 o 
   2   1  11     2815.87     2460.86     47.10 o 
   3   1  11      179.62      135.13     19.28 o 
   4   1  11      691.69      645.27     31.77 o 
   5   1  11     1485.26     1460.38     44.65 o 
   6   1  11      570.03      555.11     34.07 o 
   7   1  11       84.23      105.98     24.22 o 
   8   1  11       89.34      111.53     25.99 o 
   9   1  11      573.68      646.00     40.20 o 
  10   1  11       79.48       45.80     30.92 o 
 -10   2  11       64.81       54.54     29.58 o 
  -9   2  11      243.20      189.53     36.34 o 
  -8   2  11       31.18       64.90     24.23 o 
  -7   2  11      117.19       94.15     23.05 o 
  -6   2  11      247.33      208.42     25.59 o 
  -5   2  11      515.71      565.23     32.00 o 
  -4   2  11      291.73      333.69     22.91 o 
  -3   2  11     1918.40     1698.23     42.59 o 
  -2   2  11     2469.26     2324.60     45.93 o 
  -1   2  11       14.49       21.90     12.09 o 
   0   2  11      979.71      909.30     71.97 o 
   1   2  11       54.03       53.81     12.95 o 
   2   2  11     2440.86     2274.56     44.46 o 
   3   2  11     2031.12     1860.33     44.94 o 
   4   2  11      337.14      331.51     25.17 o 
   5   2  11      547.98      619.28     32.81 o 
   6   2  11      258.50      196.03     24.81 o 
   7   2  11       90.14       43.67     22.89 o 
   8   2  11       50.75       75.54     24.27 o 
   9   2  11      227.01      252.90     31.24 o 
  10   2  11       70.23       58.09     58.09 o 
  -9   3  11      443.43      451.36     41.14 o 
  -8   3  11       93.09       23.66     23.66 o 
  -7   3  11       42.63       35.11     23.23 o 
  -6   3  11     1214.17     1386.54     49.15 o 
  -5   3  11      422.82      467.58     29.31 o 
  -4   3  11     2284.76     2276.97     52.52 o 
  -3   3  11     1827.11     1773.33     45.09 o 
  -2   3  11       19.38       11.54     13.49 o 
  -1   3  11     1687.17     1782.76     40.28 o 
   0   3  11       27.35       24.75      8.76 o 
   1   3  11     1503.38     1469.04     37.88 o 
   2   3  11       60.21       73.04     15.19 o 
   3   3  11     1831.92     1768.99     44.09 o 
   4   3  11     2283.72     2319.53     55.17 o 
   5   3  11      417.44      421.55     29.51 o 
   6   3  11     1231.97     1328.19     49.22 o 
   7   3  11       19.63       19.55     21.66 o 
   8   3  11       88.52      146.97     27.56 o 
   9   3  11      460.51      523.60     39.81 o 
  -9   4  11      331.50      369.28     38.13 o 
  -8   4  11       19.82       42.12     25.52 o 
  -7   4  11      214.19      182.51     21.42 o 
  -6   4  11      886.03      932.61     43.05 o 
  -5   4  11      223.35      185.81     18.39 o 
  -4   4  11      358.37      302.60     24.33 o 
  -3   4  11     1418.35     1393.95     39.95 o 
  -2   4  11     1906.01     1706.80     42.22 o 
  -1   4  11      762.44      924.31     31.01 o 
   0   4  11       86.41       98.05     15.49 o 
   1   4  11      919.26     1114.00     33.72 o 
   2   4  11     2060.51     1700.46     43.52 o 
   3   4  11     1461.97     1465.33     43.01 o 
   4   4  11      379.66      375.09     25.27 o 
   5   4  11      256.04      261.01     26.65 o 
   6   4  11      882.97      947.29     42.88 o 
   7   4  11      183.25      231.92     28.63 o 
   8   4  11        7.91       29.94     23.88 o 
   9   4  11      314.15      317.94     38.10 o 
  -9   5  11       98.45       86.38     31.50 o 
  -8   5  11      111.27      151.46     27.14 o 
  -7   5  11      533.14      574.43     40.20 o 
  -6   5  11      681.37      803.23     40.42 o 
  -5   5  11      184.76      187.66     23.93 o 
  -4   5  11     2291.60     2261.16     54.48 o 
  -3   5  11      718.25      659.52     30.27 o 
  -2   5  11      184.35      150.18     18.55 o 
  -1   5  11     1414.03     1480.74     39.47 o 
   0   5  11      364.07      312.23     28.82 o 
   1   5  11     1521.64     1475.24     40.08 o 
   2   5  11      216.34      182.92     21.40 o 
   3   5  11      777.16      693.33     33.89 o 
   4   5  11     2218.46     2250.02     55.68 o 
   5   5  11      190.04      186.06     26.09 o 
   6   5  11      706.37      661.71     40.24 o 
   7   5  11      512.39      566.96     37.64 o 
   8   5  11      145.50       89.02     31.56 o 
   9   5  11      113.75       75.26     30.10 o 
  -9   6  11      114.57       86.12     35.27 o 
  -8   6  11       84.23      137.15     30.64 o 
  -7   6  11       98.30      107.69     27.74 o 
  -6   6  11     1103.35      975.63     46.47 o 
  -5   6  11      228.05      203.87     26.64 o 
  -4   6  11      369.09      310.24     29.44 o 
  -3   6  11     1166.20     1146.68     38.92 o 
  -2   6  11      651.32      668.48     30.79 o 
  -1   6  11     1339.10     1235.27     37.80 o 
   0   6  11     1139.67     1023.20     54.80 o 
   1   6  11     1339.73     1203.09     39.12 o 
   2   6  11      639.84      683.59     32.89 o 
   3   6  11     1178.61     1164.72     42.15 o 
   4   6  11      499.19      551.42     32.27 o 
   5   6  11      230.05      250.84     27.89 o 
   6   6  11     1161.21      997.60     46.51 o 
   7   6  11      155.35      163.57     29.11 o 
   8   6  11       71.27      118.26     27.89 o 
   9   6  11      120.58       85.09     29.54 o 
  -9   7  11       58.56      100.43     27.76 o 
  -8   7  11      235.54      192.53     36.07 o 
  -7   7  11      512.93      602.43     40.18 o 
  -6   7  11      649.36      648.65     42.27 o 
  -5   7  11      406.41      438.22     32.43 o 
  -4   7  11      636.53      674.60     34.49 o 
  -3   7  11      930.32     1064.17     39.93 o 
  -2   7  11      447.26      529.03     30.97 o 
  -1   7  11      739.37      678.73     32.04 o 
   0   7  11      577.75      547.42     20.18 o 
   1   7  11      717.27      614.07     30.87 o 
   2   7  11      419.25      495.83     32.14 o 
   3   7  11     1016.14     1269.00     43.53 o 
   4   7  11      599.70      641.23     36.34 o 
   5   7  11      394.58      385.42     32.66 o 
   6   7  11      703.03      639.98     43.12 o 
   7   7  11      542.71      527.36     39.53 o 
   8   7  11      258.68      293.70     34.38 o 
  -8   8  11       56.93       52.67     31.74 o 
  -7   8  11      308.79      325.97     39.49 o 
  -6   8  11      600.48      667.87     41.35 o 
  -5   8  11      171.77      152.75     27.73 o 
  -4   8  11      299.14      317.12     30.21 o 
  -3   8  11      871.60      848.51     39.32 o 
  -2   8  11      260.14      232.59     24.37 o 
  -1   8  11     1179.20     1090.38     42.48 o 
   0   8  11      159.61      180.08     15.86 o 
   1   8  11     1193.90     1069.61     41.53 o 
   2   8  11      276.98      246.09     27.63 o 
   3   8  11     1044.48     1066.04     42.91 o 
   4   8  11      224.48      294.36     28.01 o 
   5   8  11      196.63      213.28     29.98 o 
   6   8  11      565.09      498.64     44.01 o 
   7   8  11      326.42      394.25     37.13 o 
   8   8  11       72.38        8.91     27.77 o 
  -8   9  11      274.42      226.31     35.84 o 
  -7   9  11       25.25       15.82     30.39 o 
  -6   9  11      813.45      870.11     50.32 o 
  -5   9  11      307.20      294.61     34.01 o 
  -4   9  11      120.05       56.83     26.99 o 
  -3   9  11      485.49      489.49     32.04 o 
  -2   9  11      220.03      222.37     27.63 o 
  -1   9  11      610.36      714.02     35.73 o 
   0   9  11     1394.55     1412.33     81.78 o 
   1   9  11      639.57      624.69     35.60 o 
   2   9  11      225.99      226.11     26.84 o 
   3   9  11      459.10      413.88     35.37 o 
   4   9  11      110.16      146.59     28.05 o 
   5   9  11      258.58      191.24     34.66 o 
   6   9  11      849.70      884.99     51.13 o 
   7   9  11       35.06       66.33     27.87 o 
   8   9  11      283.40      267.12     36.15 o 
  -7  10  11      233.69      249.77     38.20 o 
  -6  10  11      425.98      463.94     41.34 o 
  -5  10  11      452.57      506.71     41.42 o 
  -4  10  11       50.72       31.30     24.69 o 
  -3  10  11      396.45      461.69     35.07 o 
  -2  10  11      137.88      179.90     27.48 o 
  -1  10  11      581.62      592.90     37.05 o 
   0  10  11      221.11      257.95     21.01 o 
   1  10  11      454.07      399.50     35.50 o 
   2  10  11      193.53      235.40     26.20 o 
   3  10  11      356.60      344.48     33.57 o 
   4  10  11       72.69      118.04     27.77 o 
   5  10  11      465.57      478.93     43.63 o 
   6  10  11      419.50      424.65     39.80 o 
   7  10  11      269.76      270.65     36.93 o 
  -7  11  11       21.12       33.72     31.68 o 
  -6  11  11      190.52      206.84     34.15 o 
  -5  11  11      437.78      478.67     43.12 o 
  -4  11  11      162.03      209.94     31.16 o 
  -3  11  11       52.46       67.79     25.20 o 
  -2  11  11      672.15      645.48     42.28 o 
  -1  11  11      824.82      884.32     44.75 o 
   0  11  11       43.20       39.31     19.27 o 
   1  11  11      890.23      898.06     45.58 o 
   2  11  11      645.44      648.38     42.69 o 
   3  11  11       33.77       20.75     24.11 o 
   4  11  11      175.86      164.91     35.74 o 
   5  11  11      371.83      395.97     41.03 o 
   6  11  11      240.30      190.08     37.36 o 
   7  11  11       25.94       23.06     29.12 o 
  -6  12  11      106.01      117.05     35.93 o 
  -5  12  11      240.63      207.31     36.95 o 
  -4  12  11      231.99      221.72     33.25 o 
  -3  12  11      161.22      116.73     31.76 o 
  -2  12  11      375.54      329.87     38.66 o 
  -1  12  11      218.81      204.63     33.32 o 
   0  12  11      174.49      150.19     23.86 o 
   1  12  11      173.10      191.63     29.69 o 
   2  12  11      445.91      417.33     38.97 o 
   3  12  11      156.98      167.35     31.05 o 
   4  12  11      212.81      247.78     32.20 o 
   5  12  11      255.44      258.45     38.61 o 
   6  12  11      106.38       90.27     33.51 o 
  -5  13  11      385.59      389.19     41.68 o 
  -4  13  11        2.92        7.16     28.79 o 
  -3  13  11       43.15       18.96     31.24 o 
  -2  13  11      309.10      375.72     35.54 o 
  -1  13  11      233.52      248.04     34.17 o 
   0  13  11       15.39        7.11     20.34 o 
   1  13  11      248.59      250.56     37.05 o 
   2  13  11      274.04      284.46     35.47 o 
   3  13  11       40.47        8.97     33.14 o 
   4  13  11        2.33        1.81     29.66 o 
   5  13  11      340.11      370.80     40.73 o 
  -4  14  11       34.98       31.53     32.72 o 
  -3  14  11       26.66       85.52     27.88 o 
  -2  14  11      433.19      480.37     44.48 o 
  -1  14  11       65.14       23.35     32.09 o 
   0  14  11        3.37       20.63     20.83 o 
   1  14  11       63.14      109.38     27.57 o 
   2  14  11      438.73      494.49     45.28 o 
   3  14  11       29.84       32.19     30.94 o 
   4  14  11       31.09       86.69     30.47 o 
  -2  15  11      153.73      148.79     36.10 o 
  -1  15  11      221.54      252.15     38.91 o 
   0  15  11      207.09      220.55     26.24 o 
   1  15  11      251.88      321.33     36.42 o 
   0   0  12     1590.34     1587.47     26.90 o 
   1   0  12       29.40       35.21     52.90 o 
   2   0  12      264.29      140.11    117.42 o 
   3   0  12       13.05       10.48     10.48 o 
   4   0  12     4007.07     4367.64     47.70 o 
   5   0  12      115.83      109.19     16.87 o 
   6   0  12      499.37      515.00     28.09 o 
   7   0  12       48.71       46.94     28.81 o 
   8   0  12       53.37       54.64     17.23 o 
   9   0  12       77.57       19.71     20.12 o 
  -9   1  12      199.97      210.94     33.85 o 
  -8   1  12      105.16       93.23     26.18 o 
  -7   1  12      249.41      249.69     28.46 o 
  -6   1  12      261.73      257.00     28.30 o 
  -5   1  12       27.34        8.61     19.41 o 
  -4   1  12      756.89      640.73     17.29 o 
  -3   1  12     4238.51     4262.46     63.01 o 
  -2   1  12      874.78      939.52     32.59 o 
  -1   1  12      912.81      761.24     29.21 o 
   0   1  12       14.09       10.32      7.89 o 
   1   1  12     1007.03      815.47     29.95 o 
   2   1  12      818.24      868.54     34.13 o 
   3   1  12     4369.49     4400.47     65.27 o 
   4   1  12      713.88      742.12     33.91 o 
   5   1  12       28.30       16.52     23.75 o 
   6   1  12      291.87      268.56     29.67 o 
   7   1  12      163.23      169.38     26.88 o 
   8   1  12      121.55      120.67     25.75 o 
   9   1  12      193.68      242.21     30.48 o 
  -9   2  12      235.73      308.82     34.57 o 
  -8   2  12      352.10      371.10     35.42 o 
  -7   2  12       44.86       15.55     23.24 o 
  -6   2  12      821.83      739.00     38.47 o 
  -5   2  12      823.20      809.86     36.61 o 
  -4   2  12     2194.65     2124.21     51.12 o 
  -3   2  12      496.55      499.51     27.29 o 
  -2   2  12     1634.14     1675.63     41.49 o 
  -1   2  12      643.97      561.17     24.75 o 
   0   2  12      189.92      164.60     12.34 o 
   1   2  12      647.52      579.29     25.59 o 
   2   2  12     1669.24     1523.41     42.41 o 
   3   2  12      524.82      506.72     28.63 o 
   4   2  12     2268.74     2323.05     51.70 o 
   5   2  12      853.35      787.52     38.39 o 
   6   2  12      679.23      535.26     35.17 o 
   7   2  12       43.50       98.98     23.14 o 
   8   2  12      376.87      365.43     34.19 o 
   9   2  12      263.44      265.71     37.10 o 
  -9   3  12       63.35       87.51     30.20 o 
  -8   3  12      289.42      263.82     25.77 o 
  -7   3  12       25.16       29.01     24.44 o 
  -6   3  12      838.80      848.52     42.72 o 
  -5   3  12      147.15      162.54     23.00 o 
  -4   3  12       52.59       27.06     19.71 o 
  -3   3  12     2359.05     2415.07     52.94 o 
  -2   3  12     2462.94     2487.97     50.36 o 
  -1   3  12      510.82      514.74     24.85 o 
   0   3  12       49.55       47.92      9.39 o 
   1   3  12      539.08      573.66     26.60 o 
   2   3  12     2477.86     2231.51     51.08 o 
   3   3  12     2396.88     2400.01     54.21 o 
   4   3  12       53.03       42.27     19.12 o 
   5   3  12      156.21      198.52     23.27 o 
   6   3  12      977.17      950.20     44.66 o 
   7   3  12       48.32        5.78     25.24 o 
   8   3  12      315.57      362.52     33.91 o 
   9   3  12       67.91      131.43     30.00 o 
  -9   4  12      387.43      407.87     39.84 o 
  -8   4  12       30.66       44.64     27.25 o 
  -7   4  12      256.43      259.17     28.11 o 
  -6   4  12      603.96      660.97     39.36 o 
  -5   4  12     1638.15     1505.03     19.38 o 
  -4   4  12      650.67      623.93     31.57 o 
  -3   4  12      520.71      504.11     27.86 o 
  -2   4  12      181.49      229.33     20.85 o 
  -1   4  12     2306.18     2436.08     50.60 o 
   0   4  12       45.37       38.48     11.13 o 
   1   4  12     2402.19     2374.55     51.20 o 
   2   4  12      160.52      179.14     21.10 o 
   3   4  12      480.44      512.03     28.33 o 
   4   4  12      725.87      776.48     35.62 o 
   5   4  12     1646.69     1554.22     51.25 o 
   6   4  12      560.57      627.09     37.14 o 
   7   4  12      236.14      233.96     28.12 o 
   8   4  12       38.13       58.14     26.84 o 
   9   4  12      419.95      481.21     38.10 o 
  -9   5  12       47.55       25.36     32.46 o 
  -8   5  12      717.93      836.74     49.02 o 
  -7   5  12      199.43      181.83     29.13 o 
  -6   5  12      509.18      524.54     38.06 o 
  -5   5  12       21.91       14.71     23.19 o 
  -4   5  12      146.40      150.49     21.67 o 
  -3   5  12      625.20      608.59     32.00 o 
  -2   5  12     2337.89     2273.04     50.95 o 
  -1   5  12      154.95      179.27     19.42 o 
   0   5  12      276.51      328.72     46.11 o 
   1   5  12      168.26      173.44     20.11 o 
   2   5  12     2322.57     2175.10     53.26 o 
   3   5  12      527.77      418.57     18.85 o 
   4   5  12      159.06      148.53     24.00 o 
   5   5  12       22.99        2.52     24.08 o 
   6   5  12      617.94      712.38     42.42 o 
   7   5  12      188.54      172.23     30.30 o 
   8   5  12      669.82      753.84     43.89 o 
   9   5  12       52.55       74.08     28.32 o 
  -9   6  12      699.57      634.57     47.93 o 
  -8   6  12       56.43       38.32     29.40 o 
  -7   6  12      250.26      220.86     33.46 o 
  -6   6  12      155.17      127.20     26.61 o 
  -5   6  12     2608.89     2717.28     68.65 o 
  -4   6  12       15.60        3.41     19.49 o 
  -3   6  12      588.21      580.90     30.95 o 
  -2   6  12      299.30      353.30     26.79 o 
  -1   6  12     1378.98     1492.11     43.19 o 
   0   6  12       42.55       53.23     12.33 o 
   1   6  12     1246.66     1222.46     41.69 o 
   2   6  12      291.97      319.78     25.17 o 
   3   6  12      588.79      542.27     33.58 o 
   4   6  12       19.33       16.13     20.29 o 
   5   6  12     2559.53     2699.60     68.84 o 
   6   6  12      143.08      133.11     25.79 o 
   7   6  12      237.20      229.84     31.07 o 
   8   6  12       57.47       28.77     29.61 o 
   9   6  12      688.14      619.31     45.05 o 
  -8   7  12      578.25      607.54     45.60 o 
  -7   7  12       78.47       48.18     32.00 o 
  -6   7  12      407.59      484.59     36.73 o 
  -5   7  12       57.12       90.78     25.20 o 
  -4   7  12        6.95       19.89     20.58 o 
  -3   7  12      325.06      304.04     28.08 o 
  -2   7  12     3541.20     3513.58     68.40 o 
  -1   7  12       52.45       33.54     19.14 o 
   0   7  12      875.67      836.01     25.05 o 
   1   7  12       51.33       52.47     20.77 o 
   2   7  12     3400.27     3592.74     67.30 o 
   3   7  12      350.76      321.67     29.39 o 
   4   7  12       18.04       33.15     19.77 o 
   5   7  12       55.54       46.04     25.67 o 
   6   7  12      445.32      459.22     37.42 o 
   7   7  12       77.87       44.94     27.77 o 
   8   7  12      561.04      526.66     43.42 o 
  -8   8  12       41.68       34.81     27.65 o 
  -7   8  12       30.57        0.00     27.74 o 
  -6   8  12        7.84       67.15     24.10 o 
  -5   8  12     1416.39     1523.54     57.18 o 
  -4   8  12      371.39      347.43     31.82 o 
  -3   8  12      720.36      698.40     37.01 o 
  -2   8  12      114.33      113.85     22.37 o 
  -1   8  12     1200.09     1316.54     45.54 o 
   0   8  12      783.12      774.24     25.91 o 
   1   8  12     1003.15      976.78     42.54 o 
   2   8  12      127.69      139.08     24.60 o 
   3   8  12      679.67      736.10     39.03 o 
   4   8  12      321.08      309.49     30.86 o 
   5   8  12     1436.33     1569.77     58.94 o 
   6   8  12       13.56       49.27     27.38 o 
   7   8  12       21.62       27.76     27.76 o 
   8   8  12       37.12        7.18     28.72 o 
  -7   9  12      268.76      262.74     36.29 o 
  -6   9  12      253.87      182.78     34.88 o 
  -5   9  12       51.42       13.90     28.34 o 
  -4   9  12      204.99      156.48     29.11 o 
  -3   9  12      852.03      806.04     41.44 o 
  -2   9  12     1096.52     1104.21     44.76 o 
  -1   9  12       25.71       16.24     21.11 o 
   0   9  12     1088.91     1005.71     30.30 o 
   1   9  12       38.98       29.71     20.53 o 
   2   9  12     1054.68     1112.14     45.85 o 
   3   9  12      948.19      911.92     46.19 o 
   4   9  12      254.78      278.15     33.66 o 
   5   9  12       43.70       52.10     28.00 o 
   6   9  12      262.00      333.51     35.01 o 
   7   9  12      230.51      141.27     36.03 o 
  -7  10  12        5.12       14.68     26.12 o 
  -6  10  12      234.64      241.79     35.39 o 
  -5  10  12      569.35      526.66     43.06 o 
  -4  10  12      771.64      817.82     45.91 o 
  -3  10  12      431.72      486.01     35.87 o 
  -2  10  12       55.64       85.30     23.90 o 
  -1  10  12      317.34      299.76     32.58 o 
   0  10  12      463.28      408.36     23.40 o 
   1  10  12      239.79      247.26     30.21 o 
   2  10  12       64.11       29.28     28.17 o 
   3  10  12      415.72      450.90     37.14 o 
   4  10  12      676.77      680.05     29.97 o 
   5  10  12      570.47      539.91     41.98 o 
   6  10  12      225.51      220.81     37.98 o 
   7  10  12        2.54       24.41     25.96 o 
  -6  11  12        0.19       38.15     28.64 o 
  -5  11  12       56.74       65.89     30.65 o 
  -4  11  12      111.61      149.12     30.07 o 
  -3  11  12      489.70      517.03     38.30 o 
  -2  11  12      830.31      791.19     45.18 o 
  -1  11  12      303.24      277.65     31.48 o 
   0  11  12       14.85        7.66     17.39 o 
   1  11  12      307.72      277.39     33.32 o 
   2  11  12      798.11      779.65     43.22 o 
   3  11  12      517.26      553.81     42.68 o 
   4  11  12      113.88      141.32     33.16 o 
   5  11  12       50.10        8.96     31.63 o 
   6  11  12        2.44       13.14     30.18 o 
  -5  12  12       37.07       50.56     29.85 o 
  -4  12  12      385.05      424.56     37.96 o 
  -3  12  12       42.55       62.81     29.40 o 
  -2  12  12        0.54        0.00     26.57 o 
  -1  12  12        4.19        6.46     27.11 o 
   0  12  12      707.82      755.71     32.72 o 
   1  12  12        2.33        3.29     28.37 o 
   2  12  12        3.97       23.74     28.33 o 
   3  12  12       43.89       75.24     27.41 o 
   4  12  12      365.21      390.47     40.69 o 
   5  12  12       39.26      103.49     30.57 o 
  -4  13  12        2.24       10.93     27.68 o 
  -3  13  12      352.05      308.07     38.61 o 
  -2  13  12        5.68        3.51     28.31 o 
  -1  13  12      165.00       15.53     30.33 o 
   0  13  12       57.50       48.03     20.74 o 
   1  13  12      130.35      149.14     31.90 o 
   2  13  12        5.23       28.66     28.29 o 
   3  13  12      402.10      343.87     43.46 o 
   4  13  12        2.13        0.00     30.36 o 
  -3  14  12        7.39       64.07     27.58 o 
  -2  14  12       27.56       29.11     30.15 o 
  -1  14  12       63.19       52.85     32.02 o 
   0  14  12      325.81      299.26     30.46 o 
   1  14  12       65.11       88.73     30.64 o 
   2  14  12       34.26       35.64     29.46 o 
   3  14  12        6.63       13.41     30.67 o 
   1   0  13      521.08      491.44    299.06 o 
   2   0  13      124.14       70.70     61.54 o 
   3   0  13      116.30      121.60     17.36 o 
   4   0  13      587.01      569.13     27.58 o 
   5   0  13     3499.73     3718.35     49.87 o 
   6   0  13     1746.07     1736.21     39.16 o 
   7   0  13      180.11      170.10     19.14 o 
   8   0  13      364.16      404.91     24.99 o 
   9   0  13      519.20      421.98    303.73 o 
  -9   1  13      311.62      307.81     37.90 o 
  -8   1  13      424.14      456.90     36.58 o 
  -7   1  13       88.12       87.76     26.20 o 
  -6   1  13      423.78      360.32     19.72 o 
  -5   1  13     1444.91     1457.81     48.96 o 
  -4   1  13      652.16      616.77     32.45 o 
  -3   1  13      835.66      864.74     34.46 o 
  -2   1  13     3259.01     3085.54     56.74 o 
  -1   1  13      945.33      747.15     37.84 o 
   0   1  13     1042.11     1056.73     71.09 o 
   1   1  13      799.21      789.12     31.86 o 
   2   1  13     3405.33     3382.78     58.88 o 
   3   1  13      873.83      756.38     34.89 o 
   4   1  13      694.27      779.11     34.69 o 
   5   1  13     1529.66     1419.31     50.35 o 
   6   1  13      378.91      420.50     33.83 o 
   7   1  13       98.77       82.96     26.41 o 
   8   1  13      404.94      377.19     35.64 o 
   9   1  13      315.09      254.84     35.87 o 
  -9   2  13      341.68      312.51     28.57 o 
  -8   2  13      160.22      214.68     30.74 o 
  -7   2  13      248.77      270.35     30.31 o 
  -6   2  13      328.17      296.27     30.29 o 
  -5   2  13     2272.44     2160.33     58.21 o 
  -4   2  13     1500.81     1504.17     44.98 o 
  -3   2  13      491.28      464.00     29.91 o 
  -2   2  13     1284.89     1176.35     38.60 o 
  -1   2  13     1012.19     1062.92     33.93 o 
   0   2  13       21.52       42.98      8.87 o 
   1   2  13     1083.42     1088.05     36.36 o 
   2   2  13     1109.75      991.07     36.45 o 
   3   2  13      412.96      322.44     17.37 o 
   4   2  13     1430.40     1368.01     47.67 o 
   5   2  13     2294.37     2234.05     60.99 o 
   6   2  13      297.63      308.46     32.02 o 
   7   2  13      241.66      222.98     32.16 o 
   8   2  13      151.75      158.46     32.69 o 
   9   2  13      367.10      356.64     35.59 o 
  -9   3  13      244.44      271.64     35.08 o 
  -8   3  13      405.28      397.67     40.49 o 
  -7   3  13       45.85       71.68     23.49 o 
  -6   3  13      799.71      841.76     42.86 o 
  -5   3  13      868.71      880.43     42.23 o 
  -4   3  13       75.87       57.77     19.09 o 
  -3   3  13     1458.39     1625.11     45.08 o 
  -2   3  13     2472.06     2363.01     52.40 o 
  -1   3  13      282.45      239.08     20.87 o 
   0   3  13     1354.07     1469.63     28.89 o 
   1   3  13      313.72      299.93     22.23 o 
   2   3  13     2375.21     2232.33     52.36 o 
   3   3  13     1575.09     1661.70     48.36 o 
   4   3  13      106.62       67.85     23.27 o 
   5   3  13      851.52      715.85     20.86 o 
   6   3  13      772.22      651.51     43.03 o 
   7   3  13       23.60       48.04     23.15 o 
   8   3  13      382.27      380.35     38.96 o 
   9   3  13      241.07      185.06     36.09 o 
  -9   4  13       78.07       26.84     27.17 o 
  -8   4  13       14.54       23.46     24.84 o 
  -7   4  13      320.70      407.70     35.80 o 
  -6   4  13      472.16      585.84     35.62 o 
  -5   4  13     1238.33     1255.37     48.62 o 
  -4   4  13     1502.27     1733.00     49.76 o 
  -3   4  13     1117.59     1041.87     40.34 o 
  -2   4  13      529.39      601.24     30.75 o 
  -1   4  13      759.06      732.20     31.32 o 
   0   4  13        9.20       24.66      9.42 o 
   1   4  13      759.53      650.30     31.48 o 
   2   4  13      544.54      635.98     31.16 o 
   3   4  13      902.23      899.95     38.86 o 
   4   4  13     1368.27     1536.75     50.47 o 
   5   4  13     1348.36     1364.50     51.84 o 
   6   4  13      460.32      493.73     35.45 o 
   7   4  13      325.55      403.29     36.44 o 
   8   4  13       29.99       13.13     25.08 o 
   9   4  13       74.24       32.71     29.23 o 
  -9   5  13      127.69      168.90     32.53 o 
  -8   5  13      331.85      369.45     37.35 o 
  -7   5  13       34.44        3.15     26.62 o 
  -6   5  13      164.44      197.49     29.71 o 
  -5   5  13      817.37      899.74     42.07 o 
  -4   5  13      163.04      136.88     23.19 o 
  -3   5  13      274.98      295.66     26.25 o 
  -2   5  13     1158.11     1156.80     40.31 o 
  -1   5  13      383.12      347.69     25.87 o 
   0   5  13     2324.44     2265.32     81.33 o 
   1   5  13      425.62      453.96     27.81 o 
   2   5  13     1069.09     1020.84     40.89 o 
   3   5  13      371.02      402.31     29.03 o 
   4   5  13      139.22      118.80     20.26 o 
   5   5  13      866.99      917.87     44.15 o 
   6   5  13      181.40      170.23     29.73 o 
   7   5  13       35.59       45.84     27.88 o 
   8   5  13      308.70      288.93     35.78 o 
  -8   6  13       27.84       29.94     30.98 o 
  -7   6  13      147.15      127.57     30.31 o 
  -6   6  13      128.45      206.01     28.27 o 
  -5   6  13      525.31      630.20     37.34 o 
  -4   6  13      829.91      718.01     18.43 o 
  -3   6  13      565.76      612.33     33.97 o 
  -2   6  13      247.35      208.92     23.24 o 
  -1   6  13      367.88      429.20     27.75 o 
   0   6  13      953.20      992.22     28.28 o 
   1   6  13      410.09      385.38     26.43 o 
   2   6  13      260.18      222.74     24.69 o 
   3   6  13      638.39      597.85     35.57 o 
   4   6  13      739.33      700.60     37.98 o 
   5   6  13      567.55      640.00     42.31 o 
   6   6  13      122.73      146.81     28.25 o 
   7   6  13      179.84      143.99     30.11 o 
   8   6  13       42.31       54.87     26.69 o 
  -8   7  13      142.77       75.62     32.98 o 
  -7   7  13       55.39       60.95     27.25 o 
  -6   7  13      181.48      157.81     29.42 o 
  -5   7  13       68.06       44.25     25.72 o 
  -4   7  13       89.47       73.02     24.80 o 
  -3   7  13      616.55      647.79     34.98 o 
  -2   7  13       47.36       32.57     21.94 o 
  -1   7  13      570.88      663.48     33.49 o 
   0   7  13     1227.04     1290.71     32.11 o 
   1   7  13      560.34      597.08     33.36 o 
   2   7  13       57.01       25.61     22.04 o 
   3   7  13      744.17      717.87     39.15 o 
   4   7  13       65.40       77.69     23.89 o 
   5   7  13       63.19        0.00     28.03 o 
   6   7  13      156.01      164.90     29.96 o 
   7   7  13       24.15       44.14     24.68 o 
   8   7  13      167.58      131.81     33.81 o 
  -8   8  13      234.08      178.20     36.87 o 
  -7   8  13       27.71       57.84     28.05 o 
  -6   8  13      260.42      292.67     32.74 o 
  -5   8  13      279.54      273.19     33.75 o 
  -4   8  13      144.81      148.69     27.45 o 
  -3   8  13      196.28      196.84     29.53 o 
  -2   8  13       39.66       71.42     22.18 o 
  -1   8  13      593.60      623.70     34.61 o 
   0   8  13      510.16      480.77     22.62 o 
   1   8  13      583.59      524.99     32.97 o 
   2   8  13       70.11       78.45     22.05 o 
   3   8  13      161.60      168.83     29.06 o 
   4   8  13       87.60      131.46     27.55 o 
   5   8  13      254.01      238.43     34.37 o 
   6   8  13      250.40      243.35     35.20 o 
   7   8  13       42.13       95.11     27.67 o 
  -7   9  13      150.24      151.53     33.41 o 
  -6   9  13      185.80      160.54     32.53 o 
  -5   9  13      282.85      274.33     35.54 o 
  -4   9  13       71.87       60.82     25.87 o 
  -3   9  13       53.20       42.90     24.64 o 
  -2   9  13      284.74      271.51     28.75 o 
  -1   9  13      367.30      350.88     32.09 o 
   0   9  13      393.37      378.53     22.42 o 
   1   9  13      383.25      392.91     31.30 o 
   2   9  13      348.66      366.41     33.34 o 
   3   9  13       20.51       26.84     26.84 o 
   4   9  13       84.63       81.84     27.47 o 
   5   9  13      257.72      261.76     34.94 o 
   6   9  13      200.46      240.72     33.27 o 
   7   9  13      144.22      160.33     28.75 o 
  -6  10  13      346.44      344.39     38.28 o 
  -5  10  13      407.85      453.56     43.41 o 
  -4  10  13       53.66       60.04     26.08 o 
  -3  10  13      176.10      197.58     29.64 o 
  -2  10  13      262.21      347.51     33.12 o 
  -1  10  13      207.90      224.47     30.16 o 
   0  10  13       20.48       10.02     15.63 o 
   1  10  13      211.50      250.46     29.72 o 
   2  10  13      261.35      365.70     33.15 o 
   3  10  13      175.20      204.69     30.96 o 
   4  10  13       66.93       29.81     29.81 o 
   5  10  13      341.47      300.03     36.19 o 
   6  10  13      394.28      382.45     40.11 o 
  -6  11  13      162.66      144.60     33.84 o 
  -5  11  13      456.21      449.96     41.44 o 
  -4  11  13      186.39      212.49     32.02 o 
  -3  11  13       60.29        4.85     30.34 o 
  -2  11  13      158.44      157.60     29.70 o 
  -1  11  13      225.07      239.61     32.83 o 
   0  11  13       26.15       24.39     34.79 o 
   1  11  13      259.67      244.44     33.63 o 
   2  11  13      173.27      177.23     32.58 o 
   3  11  13       72.60       79.45     28.07 o 
   4  11  13      173.38      179.69     32.83 o 
   5  11  13      476.43      458.43     42.28 o 
   6  11  13      176.66      183.18     36.47 o 
  -5  12  13      504.22      495.25     44.62 o 
  -4  12  13       77.86       93.04     33.58 o 
  -3  12  13       45.77       31.98     30.07 o 
  -2  12  13      171.52      154.00     35.79 o 
  -1  12  13      191.28      183.01     36.01 o 
   0  12  13        8.60       11.58     20.30 o 
   1  12  13      177.46      165.36     35.46 o 
   2  12  13      170.48      174.70     29.96 o 
   3  12  13       37.70       33.87     31.33 o 
   4  12  13       89.29      101.48     30.43 o 
   5  12  13      481.69      445.64     45.35 o 
  -4  13  13       67.44       98.43     32.81 o 
  -3  13  13       27.93       49.55     25.11 o 
  -2  13  13      450.74      530.49     40.37 o 
  -1  13  13       82.04       80.66     30.86 o 
   0  13  13      105.60       30.81     60.88 o 
   1  13  13      102.34      119.78     31.55 o 
   2  13  13      478.53      462.70     44.01 o 
   3  13  13       25.38       24.20     31.28 o 
   4  13  13       61.02       45.75     28.42 o 
  -2  14  13      117.87      128.50     31.08 o 
  -1  14  13      280.55      341.58     37.95 o 
   0  14  13       47.64       35.25     38.85 o 
   1  14  13      299.63      283.67     36.88 o 
   2  14  13      145.28      141.81     34.81 o 
   0   0  14       79.56      118.31     12.59 o 
   1   0  14     1571.55     1242.32    827.82 o 
   2   0  14        6.52        1.35     12.14 o 
   3   0  14     2853.64     2789.20     41.71 o 
   4   0  14      198.14      199.73     42.87 o 
   5   0  14      206.37      153.63     19.24 o 
   6   0  14       40.87       11.84     16.68 o 
   7   0  14      879.41      881.08     31.96 o 
   8   0  14      176.69      201.13     22.00 o 
   9   0  14      317.64      348.04     30.29 o 
  -9   1  14       38.13       59.03     26.77 o 
  -8   1  14      225.44      177.67     34.83 o 
  -7   1  14       14.39       29.94     23.78 o 
  -6   1  14      596.67      588.75     38.36 o 
  -5   1  14      291.83      267.61     29.58 o 
  -4   1  14      782.28      866.34     37.90 o 
  -3   1  14      171.48      175.12     21.05 o 
  -2   1  14     1337.36     1278.01     44.77 o 
  -1   1  14      245.05       47.52     47.52 o 
   0   1  14     3717.24     3895.57     45.38 o 
   1   1  14      266.34      276.80     27.84 o 
   2   1  14     1368.41     1388.73     44.38 o 
   3   1  14      156.42       19.07     27.91 o 
   4   1  14      874.56      845.03     39.27 o 
   5   1  14      247.55      246.25     31.96 o 
   6   1  14      677.93      676.71     42.23 o 
   7   1  14       13.00       23.82     23.99 o 
   8   1  14      238.46      229.24     31.96 o 
   9   1  14       41.19       21.32     29.47 o 
  -9   2  14      106.88      119.08     29.56 o 
  -8   2  14      292.10      294.96     33.23 o 
  -7   2  14      456.98      592.29     37.72 o 
  -6   2  14      334.65      419.41     34.45 o 
  -5   2  14       48.05      100.91     21.41 o 
  -4   2  14     1165.36     1254.49     43.50 o 
  -3   2  14     2220.02     2116.40     54.71 o 
  -2   2  14      521.59      514.27     29.95 o 
  -1   2  14     1395.50     1217.70     39.50 o 
   0   2  14      357.16      333.21     16.46 o 
   1   2  14     1428.38     1329.83     42.65 o 
   2   2  14      492.12      519.32     30.09 o 
   3   2  14     2061.47     2044.34     16.62 o 
   4   2  14     1255.29     1211.67     44.78 o 
   5   2  14       41.69       37.07     25.30 o 
   6   2  14      350.75      407.40     35.26 o 
   7   2  14      443.78      533.10     38.02 o 
   8   2  14      311.06      314.01     36.55 o 
   9   2  14      101.26       60.38     29.34 o 
  -9   3  14      146.35       83.25     33.08 o 
  -8   3  14      148.20      135.56     31.91 o 
  -7   3  14       14.64       35.39     23.70 o 
  -6   3  14      727.38      704.00     39.51 o 
  -5   3  14      447.60      391.07     34.36 o 
  -4   3  14      491.88      562.49     33.24 o 
  -3   3  14      389.36      443.34     30.19 o 
  -2   3  14      224.06      270.77     24.20 o 
  -1   3  14      698.60      728.44     30.92 o 
   0   3  14      681.91      596.46     20.89 o 
   1   3  14      662.89      607.12     17.67 o 
   2   3  14      222.85      262.40     26.24 o 
   3   3  14      359.41      412.99     29.60 o 
   4   3  14      583.08      710.10     37.53 o 
   5   3  14      440.36      455.39     36.12 o 
   6   3  14      775.20      731.96     42.71 o 
   7   3  14       19.40       20.16     24.64 o 
   8   3  14      137.45      171.62     31.11 o 
   9   3  14      137.61      228.33     30.55 o 
  -8   4  14      335.83      305.97     26.81 o 
  -7   4  14      394.15      351.32     37.01 o 
  -6   4  14      334.18      316.59     33.95 o 
  -5   4  14      130.17       23.04     23.04 o 
  -4   4  14      457.58      510.32     33.81 o 
  -3   4  14     1041.29     1243.93     43.79 o 
  -2   4  14     2177.30     2240.09     54.23 o 
  -1   4  14      265.65      256.43     22.01 o 
   0   4  14      309.11      308.18     40.55 o 
   1   4  14      295.99      318.01     24.85 o 
   2   4  14     2197.86     2191.53     57.66 o 
   3   4  14      954.36     1090.44     42.72 o 
   4   4  14      567.87      493.54     19.95 o 
   5   4  14      129.43      142.79     27.42 o 
   6   4  14      374.97      386.68     30.69 o 
   7   4  14      345.56      276.36     32.76 o 
   8   4  14      356.96      432.84     36.14 o 
  -8   5  14       54.85       41.81     30.06 o 
  -7   5  14      131.52      119.86     30.49 o 
  -6   5  14      246.86      315.60     33.21 o 
  -5   5  14     1019.23      944.01     46.47 o 
  -4   5  14      109.97       96.80     22.47 o 
  -3   5  14      400.93      286.75     30.10 o 
  -2   5  14      358.10      316.87     27.79 o 
  -1   5  14      819.57      862.03     37.05 o 
   0   5  14      290.63      295.52     17.76 o 
   1   5  14      872.98      874.68     37.86 o 
   2   5  14      372.72      379.82     30.41 o 
   3   5  14      328.39      271.33     29.61 o 
   4   5  14      117.72        6.64     21.51 o 
   5   5  14      958.36     1048.96     45.62 o 
   6   5  14      257.10      361.23     33.23 o 
   7   5  14      119.27       81.34     29.92 o 
   8   5  14       54.93       30.60     26.68 o 
  -8   6  14      533.13      532.45     45.14 o 
  -7   6  14       58.80       80.10     28.02 o 
  -6   6  14      660.17      702.10     42.65 o 
  -5   6  14      212.47      211.12     28.27 o 
  -4   6  14      186.35      176.43     25.67 o 
  -3   6  14     1129.50     1054.92     41.47 o 
  -2   6  14     1402.12     1341.11     47.21 o 
  -1   6  14      189.63      150.91     23.97 o 
   0   6  14     1065.84      937.81     86.08 o 
   1   6  14      195.57      214.04     23.86 o 
   2   6  14     1369.05     1392.85     48.55 o 
   3   6  14     1094.62      921.86     42.56 o 
   4   6  14      271.55      239.11     30.47 o 
   5   6  14      212.36      254.03     30.54 o 
   6   6  14      663.20      733.56     45.11 o 
   7   6  14       51.49       35.10     27.74 o 
   8   6  14      531.45      430.14     44.16 o 
  -8   7  14       24.04        3.61     32.02 o 
  -7   7  14       39.96       22.38     28.87 o 
  -6   7  14      119.14       92.94     30.86 o 
  -5   7  14     1130.69     1195.92     49.68 o 
  -4   7  14      144.45      212.18     26.86 o 
  -3   7  14      341.65      391.27     32.84 o 
  -2   7  14      173.42      115.47     25.58 o 
  -1   7  14      547.31      576.31     33.55 o 
   0   7  14       98.13       90.66     20.33 o 
   1   7  14      432.45      441.84     32.86 o 
   2   7  14      174.83      160.98     26.15 o 
   3   7  14      287.22      378.47     34.34 o 
   4   7  14      130.62      126.20     28.46 o 
   5   7  14     1087.03     1175.43     51.73 o 
   6   7  14      111.22      128.36     27.41 o 
   7   7  14       31.73        5.10     27.22 o 
   8   7  14       23.75       38.90     25.51 o 
  -7   8  14      170.63      148.76     32.42 o 
  -6   8  14      192.97      248.73     32.98 o 
  -5   8  14       74.57       46.66     29.48 o 
  -4   8  14      278.30      272.59     32.70 o 
  -3   8  14      486.06      508.43     34.11 o 
  -2   8  14     1195.69     1152.48     45.75 o 
  -1   8  14      204.44      199.93     28.05 o 
   0   8  14     1544.46     1587.78     69.48 o 
   1   8  14      237.15      231.39     28.84 o 
   2   8  14     1308.24     1335.73     52.28 o 
   3   8  14      540.18      473.63     37.25 o 
   4   8  14      343.39      368.21     36.05 o 
   5   8  14       73.79       84.62     28.14 o 
   6   8  14      190.36      169.69     33.49 o 
   7   8  14      171.98      209.81     31.35 o 
  -7   9  14       46.53       47.20     29.64 o 
  -6   9  14      228.16      253.15     33.01 o 
  -5   9  14      553.84      607.63     44.29 o 
  -4   9  14      147.33      149.97     27.09 o 
  -3   9  14      240.39      269.89     31.76 o 
  -2   9  14      399.89      461.04     32.17 o 
  -1   9  14      369.44      334.67     32.15 o 
   0   9  14      236.66      200.06     20.50 o 
   1   9  14      416.93      394.61     33.16 o 
   2   9  14      395.58      362.02     35.69 o 
   3   9  14      209.40      251.23     31.72 o 
   4   9  14      113.77      134.75     28.58 o 
   5   9  14      540.42      604.39     46.04 o 
   6   9  14      200.96      204.94     33.55 o 
   7   9  14       39.18       42.15     25.73 o 
  -6  10  14       38.73       43.01     30.41 o 
  -5  10  14      148.74      102.53     34.46 o 
  -4  10  14       47.81       82.47     26.17 o 
  -3  10  14      475.21      472.99     40.03 o 
  -2  10  14      730.22      643.53     42.79 o 
  -1  10  14      319.99      412.05     34.13 o 
   0  10  14       18.94       17.71     17.71 o 
   1  10  14      368.81      383.76     35.08 o 
   2  10  14      718.82      684.21     46.09 o 
   3  10  14      550.48      450.28     42.97 o 
   4  10  14       30.29       48.01     28.26 o 
   5  10  14      151.39      141.01     33.29 o 
   6  10  14       37.10       14.78     31.11 o 
  -5  11  14       98.51       94.12     32.16 o 
  -4  11  14      226.17      236.58     34.94 o 
  -3  11  14       50.22       30.83     29.81 o 
  -2  11  14      130.17      144.62     31.90 o 
  -1  11  14       21.96       47.54     25.44 o 
   0  11  14      830.81      847.10     57.18 o 
   1  11  14       32.08       22.82     28.39 o 
   2  11  14      132.02      130.48     31.99 o 
   3  11  14       51.81       55.45     29.26 o 
   4  11  14      242.85      236.92     34.87 o 
   5  11  14      104.91      146.35     34.58 o 
  -4  12  14        8.68       14.20     26.88 o 
  -3  12  14      584.78      494.16     43.37 o 
  -2  12  14       19.43       74.39     26.57 o 
  -1  12  14      323.67      320.57     36.45 o 
   0  12  14      138.42      174.21     22.32 o 
   1  12  14      338.51      291.95     38.27 o 
   2  12  14       27.97       40.68     25.51 o 
   3  12  14      644.62      604.19     47.73 o 
   4  12  14        5.78       30.91     30.91 o 
  -3  13  14        0.96       17.86     29.17 o 
  -2  13  14      150.83      206.08     35.19 o 
  -1  13  14        9.25       33.78     28.63 o 
   0  13  14      725.38      516.43    324.41 o 
   1  13  14        9.07        5.41     29.30 o 
   2  13  14      162.17      149.35     34.65 o 
   3  13  14        1.00       24.45     29.77 o 
   0  14  14        0.07       18.52     20.60 o 
   1   0  15      628.88      522.01    343.73 o 
   2   0  15     1100.71     1048.23     41.96 o 
   3   0  15       27.44       32.02     13.85 o 
   4   0  15      639.27      660.90     25.92 o 
   5   0  15      746.04      797.15     36.44 o 
   6   0  15      547.72      476.76     26.78 o 
   7   0  15       46.65       15.31     19.43 o 
   8   0  15      544.40      536.53     28.23 o 
  -8   1  15      228.83      229.90     32.70 o 
  -7   1  15       53.11       34.05     27.79 o 
  -6   1  15      717.46      721.48     41.50 o 
  -5   1  15      169.88       98.21     25.06 o 
  -4   1  15      875.12      914.05     41.53 o 
  -3   1  15      187.52      198.41     22.08 o 
  -2   1  15      961.46     1049.29     42.36 o 
  -1   1  15     1619.61     1723.08     49.53 o 
   0   1  15      245.06      217.36     16.71 o 
   1   1  15     1606.33     1729.71     48.22 o 
   2   1  15      905.49      972.74     42.69 o 
   3   1  15      234.61      163.19     26.73 o 
   4   1  15      800.93      867.48     39.66 o 
   5   1  15      180.91      196.15     26.78 o 
   6   1  15      707.01      706.14     40.50 o 
   7   1  15       48.53       12.35     27.71 o 
   8   1  15      221.85      274.06     32.87 o 
  -8   2  15      301.59      350.99     34.84 o 
  -7   2  15       10.58       48.43     22.68 o 
  -6   2  15      415.96      440.22     36.99 o 
  -5   2  15      459.24      498.72     35.85 o 
  -4   2  15      217.01      165.61     23.95 o 
  -3   2  15      550.94      489.87     38.34 o 
  -2   2  15     2309.98     2263.26     55.38 o 
  -1   2  15     1274.78     1147.23     40.51 o 
   0   2  15      467.07      451.53     20.94 o 
   1   2  15     1314.89     1212.13     44.19 o 
   2   2  15     2269.31     2237.02     57.31 o 
   3   2  15      460.46      524.77     34.70 o 
   4   2  15      188.51      126.46     25.39 o 
   5   2  15      459.05      508.16     35.51 o 
   6   2  15      399.59      430.58     36.29 o 
   7   2  15       12.18       56.46     27.39 o 
   8   2  15      283.39      294.89     36.22 o 
  -8   3  15       57.62       83.25     26.37 o 
  -7   3  15      371.62      357.94     35.88 o 
  -6   3  15      267.83      264.34     31.36 o 
  -5   3  15      509.79      572.43     34.28 o 
  -4   3  15      541.29      558.97     32.78 o 
  -3   3  15      244.68      282.94     26.66 o 
  -2   3  15     1882.64     1813.70     51.38 o 
  -1   3  15      816.21      775.59     36.31 o 
   0   3  15      464.09      471.43     20.61 o 
   1   3  15      793.88      762.90     35.39 o 
   2   3  15     1735.54     1728.02     51.03 o 
   3   3  15      306.48      356.21     28.15 o 
   4   3  15      497.55      498.19     33.37 o 
   5   3  15      588.98      629.39     39.45 o 
   6   3  15      297.54      308.62     33.19 o 
   7   3  15      359.94      302.44     36.87 o 
   8   3  15       52.68       30.23     29.90 o 
  -8   4  15      200.58      181.13     33.34 o 
  -7   4  15      166.13      134.08     31.11 o 
  -6   4  15      496.20      438.74     36.32 o 
  -5   4  15      497.87      419.48     21.06 o 
  -4   4  15      635.76      630.72     35.47 o 
  -3   4  15     1253.22     1054.69     43.06 o 
  -2   4  15      167.24      232.42     22.95 o 
  -1   4  15      189.46      199.90     23.31 o 
   0   4  15     2014.42     1995.16     53.99 o 
   1   4  15      174.06      237.80     25.31 o 
   2   4  15      148.48      163.99     24.36 o 
   3   4  15     1275.13     1161.44     20.98 o 
   4   4  15      518.69      464.02     34.76 o 
   5   4  15      569.45      592.27     38.35 o 
   6   4  15      441.85      416.31     36.40 o 
   7   4  15      146.67      130.57     30.57 o 
   8   4  15      212.17      195.33     26.08 o 
  -8   5  15       34.03       61.32     28.37 o 
  -7   5  15      436.40      507.77     38.29 o 
  -6   5  15      177.01      209.86     32.08 o 
  -5   5  15      114.37      111.11     24.84 o 
  -4   5  15      275.26      244.37     28.62 o 
  -3   5  15      376.73      416.42     30.61 o 
  -2   5  15     1110.59     1069.50     42.54 o 
  -1   5  15      855.73      888.13     39.56 o 
   0   5  15     1064.65     1222.91     41.00 o 
   1   5  15      902.06      859.38     39.91 o 
   2   5  15     1062.22     1022.74     43.76 o 
   3   5  15      473.89      399.38     21.06 o 
   4   5  15      250.57      319.17     27.74 o 
   5   5  15      152.36      158.35     29.18 o 
   6   5  15      174.73      205.31     32.70 o 
   7   5  15      395.26      290.16     37.52 o 
   8   5  15       28.36       34.42     28.36 o 
  -8   6  15       73.92      126.57     30.48 o 
  -7   6  15      230.88      242.71     32.72 o 
  -6   6  15       87.28      134.56     27.97 o 
  -5   6  15      115.03      141.88     29.67 o 
  -4   6  15       36.82       41.91     23.82 o 
  -3   6  15     1145.71     1274.52     47.55 o 
  -2   6  15        9.19       22.45     22.45 o 
  -1   6  15      868.75      810.63     38.57 o 
   0   6  15     1106.36      880.44    543.82 o 
   1   6  15      881.99      749.24     38.65 o 
   2   6  15        3.49        5.16     22.76 o 
   3   6  15     1235.70     1424.00     51.26 o 
   4   6  15       13.63       10.05     24.04 o 
   5   6  15      115.80       53.79     30.99 o 
   6   6  15       83.71      146.71     29.31 o 
   7   6  15      240.81      204.76     35.05 o 
  -7   7  15      160.01      144.52     33.26 o 
  -6   7  15      446.36      465.83     42.16 o 
  -5   7  15       11.66       10.76     25.09 o 
  -4   7  15      106.97      133.28     24.42 o 
  -3   7  15      196.63      196.20     29.32 o 
  -2   7  15     1011.46     1122.53     46.75 o 
  -1   7  15      559.70      660.30     35.92 o 
   0   7  15     1280.33     1272.60     81.21 o 
   1   7  15      525.73      558.41     35.65 o 
   2   7  15     1074.41     1244.40     49.66 o 
   3   7  15      224.02      213.13     30.76 o 
   4   7  15       76.60      112.05     25.72 o 
   5   7  15       14.67        6.41     26.17 o 
   6   7  15      435.20      470.39     41.15 o 
   7   7  15      147.69      162.61     32.69 o 
  -7   8  15      229.51      219.11     33.41 o 
  -6   8  15       43.57       32.23     28.35 o 
  -5   8  15      137.11      169.26     28.98 o 
  -4   8  15      167.31      156.86     28.89 o 
  -3   8  15      619.13      645.14     42.39 o 
  -2   8  15      253.10      225.85     29.34 o 
  -1   8  15      206.30      281.78     28.46 o 
   0   8  15      443.60      369.86    252.03 o 
   1   8  15      228.13      276.98     30.85 o 
   2   8  15      289.40      242.38     31.74 o 
   3   8  15      679.19      689.20     43.80 o 
   4   8  15      143.51      147.86     32.73 o 
   5   8  15      118.31       93.69     29.63 o 
   6   8  15       63.51       33.08     32.56 o 
   7   8  15      235.75      193.43     35.64 o 
  -6   9  15      319.96      340.21     40.11 o 
  -5   9  15       99.02       93.33     31.67 o 
  -4   9  15      171.56      201.32     28.69 o 
  -3   9  15      194.30      188.79     32.03 o 
  -2   9  15      446.79      523.49     37.81 o 
  -1   9  15        3.24        8.63     23.30 o 
   0   9  15       71.07      111.92     35.37 o 
   1   9  15       11.70       25.27     26.51 o 
   2   9  15      499.30      423.09     38.25 o 
   3   9  15      211.14      214.06     34.60 o 
   4   9  15      154.41      120.26     32.44 o 
   5   9  15       86.65       75.01     29.93 o 
   6   9  15      329.62      338.72     39.09 o 
  -6  10  15       66.50       80.87     30.92 o 
  -5  10  15      353.18      346.40     40.10 o 
  -4  10  15      118.28      100.83     30.85 o 
  -3  10  15      248.10      267.41     34.30 o 
  -2  10  15      229.16      249.88     32.40 o 
  -1  10  15      164.86      154.76     33.07 o 
   0  10  15        1.03       17.88     17.18 o 
   1  10  15      138.60      164.22     30.95 o 
   2  10  15      229.04      313.87     34.58 o 
   3  10  15      273.95      311.62     36.91 o 
   4  10  15      105.12      125.87     31.24 o 
   5  10  15      340.01      407.00     38.68 o 
  -5  11  15      318.38      334.20     40.66 o 
  -4  11  15       67.14        0.00     30.23 o 
  -3  11  15      101.18       77.82     30.66 o 
  -2  11  15      365.58      319.34     39.79 o 
  -1  11  15       32.38       40.75     28.84 o 
   0  11  15      595.29      600.01     55.88 o 
   1  11  15       17.57       51.82     26.71 o 
   2  11  15      403.36      392.93     40.30 o 
   3  11  15      104.37       76.07     30.60 o 
   4  11  15       67.79       50.91     29.81 o 
   5  11  15      320.49      314.84     36.57 o 
  -4  12  15        4.25       33.82     27.35 o 
  -3  12  15       32.85       65.74     27.14 o 
  -2  12  15      476.06      474.07     41.01 o 
  -1  12  15      155.41      177.20     32.44 o 
   0  12  15       17.24       21.36     18.96 o 
   1  12  15      144.13      103.87     33.98 o 
   2  12  15      449.31      485.03     44.63 o 
   3  12  15       39.13       38.54     30.07 o 
   4  12  15        0.96        5.58     28.78 o 
  -2  13  15      228.90      221.73     37.09 o 
  -1  13  15      144.88      134.59     31.52 o 
   0  13  15       87.62        6.19     40.70 o 
   1  13  15      111.61      163.06     29.69 o 
   2  13  15      292.73      315.94     37.02 o 
   0   0  16     3278.44     3201.66     46.44 o 
   1   0  16       27.30      118.73    138.83 o 
   2   0  16      628.52      788.14     27.29 o 
   3   0  16       47.07       42.84     13.90 o 
   4   0  16       18.48       11.14     26.30 o 
   5   0  16       61.66       45.14     19.10 o 
   6   0  16      556.16      537.00     27.58 o 
   7   0  16       98.98      103.55     19.15 o 
   8   0  16      255.28      231.24     24.52 o 
  -8   1  16       66.24       11.95     30.85 o 
  -7   1  16      914.09      805.01     43.33 o 
  -6   1  16      450.51      443.82     37.22 o 
  -5   1  16      235.03      216.42     28.00 o 
  -4   1  16      128.73      107.54     24.20 o 
  -3   1  16       26.98       59.14     18.18 o 
  -2   1  16       49.63       30.38     22.40 o 
  -1   1  16      703.68      588.77     18.89 o 
   0   1  16      188.83      176.35     17.93 o 
   1   1  16      679.28      533.01     17.50 o 
   2   1  16       67.00       26.70     26.70 o 
   3   1  16       33.60       17.24     22.50 o 
   4   1  16      144.34       98.15     24.36 o 
   5   1  16      229.52      189.07     29.17 o 
   6   1  16      454.00      450.17     37.27 o 
   7   1  16      915.32      891.00     47.93 o 
   8   1  16       70.03       63.82     30.91 o 
  -8   2  16      164.73      153.44     33.17 o 
  -7   2  16       14.26       16.01     24.84 o 
  -6   2  16      299.52      304.40     35.19 o 
  -5   2  16      446.78      409.92     35.13 o 
  -4   2  16       51.63       16.58     20.97 o 
  -3   2  16       68.82       61.81     24.93 o 
  -2   2  16      508.25      305.91     35.96 o 
  -1   2  16      514.03      515.42     31.39 o 
   0   2  16     3029.84     3261.89     93.57 o 
   1   2  16      547.78      505.61     30.49 o 
   2   2  16      501.90      470.70     33.53 o 
   3   2  16       55.14       10.09     18.58 o 
   4   2  16       62.99      105.51     22.26 o 
   5   2  16      467.78      432.33     23.32 o 
   6   2  16      311.22      348.04     36.48 o 
   7   2  16       16.50       11.29     24.75 o 
   8   2  16      164.79      170.27     30.83 o 
  -8   3  16      277.46      220.21     36.38 o 
  -7   3  16      325.55      372.34     36.56 o 
  -6   3  16      366.95      429.04     37.95 o 
  -5   3  16      142.35      144.99     26.03 o 
  -4   3  16      330.50      351.78     29.27 o 
  -3   3  16      148.91      123.93     23.25 o 
  -2   3  16      953.29      868.32     40.84 o 
  -1   3  16      485.13      544.10     33.70 o 
   0   3  16      279.71      303.95     18.98 o 
   1   3  16      467.30      531.47     32.95 o 
   2   3  16      956.86      902.45     42.79 o 
   3   3  16       80.90       70.69     24.15 o 
   4   3  16      380.53      388.48     33.74 o 
   5   3  16      134.10      175.48     25.02 o 
   6   3  16      387.72      433.40     38.04 o 
   7   3  16      359.83      371.27     38.52 o 
   8   3  16      288.84      291.70     35.63 o 
  -8   4  16       23.57        0.00     28.18 o 
  -7   4  16       14.83       36.41     25.15 o 
  -6   4  16      160.08      230.96     29.27 o 
  -5   4  16      910.18      924.42     45.19 o 
  -4   4  16       77.09       46.12     23.65 o 
  -3   4  16      203.73      147.84     25.14 o 
  -2   4  16       70.76       48.05     20.70 o 
  -1   4  16      711.88      891.67     39.27 o 
   0   4  16      711.23      722.91     25.70 o 
   1   4  16      732.84      836.76     38.56 o 
   2   4  16       62.87       70.28     21.78 o 
   3   4  16      161.25      141.19     19.94 o 
   4   4  16       40.10        8.37     21.89 o 
   5   4  16      942.73      982.70     49.94 o 
   6   4  16      130.86      130.72     29.57 o 
   7   4  16       15.58       14.97     26.96 o 
   8   4  16       27.77        0.00     28.27 o 
  -7   5  16       30.82       28.63     26.33 o 
  -6   5  16     1021.88     1014.84     50.66 o 
  -5   5  16      119.32      127.47     26.44 o 
  -4   5  16      145.54      132.01     24.96 o 
  -3   5  16      325.60      264.80     23.26 o 
  -2   5  16     1368.24     1394.66     48.04 o 
  -1   5  16       95.19       87.94     22.28 o 
   0   5  16      119.92      123.00     17.64 o 
   1   5  16       86.60       76.63     20.87 o 
   2   5  16     1271.26     1418.71     50.51 o 
   3   5  16      266.79      231.58     21.21 o 
   4   5  16      188.27      183.31     27.44 o 
   5   5  16      116.50      182.21     28.94 o 
   6   5  16     1056.35     1073.80     52.92 o 
   7   5  16       17.94       35.70     25.12 o 
  -7   6  16       49.61       27.57     28.72 o 
  -6   6  16        8.01       40.60     26.73 o 
  -5   6  16     1332.50     1415.81     56.34 o 
  -4   6  16      133.07      124.31     24.79 o 
  -3   6  16      106.15      115.25     25.41 o 
  -2   6  16      163.07      196.85     28.51 o 
  -1   6  16     1303.19     1332.58     49.41 o 
   0   6  16       20.33       35.32     14.78 o 
   1   6  16     1257.35     1284.52     48.98 o 
   2   6  16      158.88      167.73     28.04 o 
   3   6  16       79.38       90.12     25.69 o 
   4   6  16      138.99      179.90     26.72 o 
   5   6  16     1277.48     1417.30     56.66 o 
   6   6  16       10.35        1.71     29.81 o 
   7   6  16       43.39       76.33     28.60 o 
  -7   7  16       25.28       35.10     28.01 o 
  -6   7  16      427.05      418.04     39.83 o 
  -5   7  16       56.41       59.73     28.34 o 
  -4   7  16      352.94      368.51     34.33 o 
  -3   7  16       57.02       23.60     23.93 o 
  -2   7  16     1870.06     1994.22     60.21 o 
  -1   7  16       63.05       51.95     24.11 o 
   0   7  16       31.31       33.65     15.56 o 
   1   7  16       60.78       30.43     24.80 o 
   2   7  16     1770.69     1809.30     60.07 o 
   3   7  16       53.48       94.42     23.91 o 
   4   7  16      361.74      440.88     37.71 o 
   5   7  16       58.53       57.81     28.02 o 
   6   7  16      430.82      418.44     41.43 o 
   7   7  16       19.98        7.09     26.89 o 
  -6   8  16       69.16       55.12     27.72 o 
  -5   8  16      906.48     1012.99     51.21 o 
  -4   8  16       25.05       50.83     24.42 o 
  -3   8  16      135.75       87.42     29.91 o 
  -2   8  16       41.60       54.55     24.96 o 
  -1   8  16     1075.97     1160.34     50.10 o 
   0   8  16      240.58      193.68     23.10 o 
   1   8  16     1094.45     1079.09     47.02 o 
   2   8  16       40.82       54.39     26.84 o 
   3   8  16      142.20       59.70     30.66 o 
   4   8  16       20.12       47.65     25.32 o 
   5   8  16      894.63     1014.27     53.54 o 
   6   8  16       63.32       31.86     25.64 o 
  -6   9  16      336.55      324.64     36.55 o 
  -5   9  16      152.32      113.51     31.35 o 
  -4   9  16       99.36      170.90     28.59 o 
  -3   9  16      103.13       99.65     29.84 o 
  -2   9  16      950.08      883.21     47.17 o 
  -1   9  16      430.30      468.92     36.89 o 
   0   9  16        0.16        8.49     27.98 o 
   1   9  16      410.82      435.43     35.90 o 
   2   9  16      913.39      940.24     47.16 o 
   3   9  16      107.77      118.83     29.09 o 
   4   9  16       79.27       99.43     29.34 o 
   5   9  16      158.45      178.99     30.38 o 
   6   9  16      345.14      353.60     37.50 o 
  -5  10  16      577.94      511.89     46.64 o 
  -4  10  16      196.17      183.20     31.38 o 
  -3  10  16       60.93       41.80     28.31 o 
  -2  10  16       23.90       23.68     26.34 o 
  -1  10  16      326.01      336.85     38.52 o 
   0  10  16      641.02      677.76     69.39 o 
   1  10  16      334.78      273.97     39.07 o 
   2  10  16       15.43       36.79     26.41 o 
   3  10  16       75.77       65.65     28.79 o 
   4  10  16      183.64      167.22     33.41 o 
   5  10  16      569.45      514.70     47.75 o 
  -4  11  16       66.22       78.22     31.22 o 
  -3  11  16      352.43      418.45     39.09 o 
  -2  11  16      148.97      146.29     30.45 o 
  -1  11  16      325.09      346.96     39.57 o 
   0  11  16        0.03        8.26     34.59 o 
   1  11  16      311.37      296.53     36.55 o 
   2  11  16      164.87      175.28     34.01 o 
   3  11  16      361.83      324.83     40.32 o 
   4  11  16       65.99       29.41     31.61 o 
  -3  12  16       23.08       93.94     28.30 o 
  -2  12  16      102.22       29.43     29.43 o 
  -1  12  16      209.42      259.85     34.39 o 
   0  12  16      297.85      269.93     41.87 o 
   1  12  16      216.10      209.16     34.95 o 
   2  12  16      109.88       65.37     30.15 o 
   3  12  16       25.33        7.36     30.45 o 
   1   0  17     2219.58     2319.23     62.65 o 
   2   0  17      360.60      436.55     46.18 o 
   3   0  17      137.72      128.15     19.75 o 
   4   0  17        0.88        3.02     15.26 o 
   5   0  17     1042.24     1142.70     34.72 o 
   6   0  17       29.68       46.76     24.38 o 
   7   0  17        6.22        4.45     17.69 o 
   8   0  17      133.82      125.99     21.16 o 
  -8   1  17      752.06      715.44     47.82 o 
  -7   1  17       48.86       85.76     27.00 o 
  -6   1  17      265.14      296.08     36.76 o 
  -5   1  17      177.30      162.48     22.66 o 
  -4   1  17      305.12      286.53     29.91 o 
  -3   1  17       77.63       50.97     21.72 o 
  -2   1  17     1027.86     1008.04     43.29 o 
  -1   1  17      440.11      393.87     17.17 o 
   0   1  17      318.16      309.10     52.02 o 
   1   1  17      398.34      415.26     33.66 o 
   2   1  17      929.98      921.83     41.36 o 
   3   1  17       87.11       96.35     22.41 o 
   4   1  17      264.74      268.65     30.84 o 
   5   1  17      225.43      221.16     31.77 o 
   6   1  17      264.52      251.86     36.30 o 
   7   1  17       45.85       48.65     28.26 o 
   8   1  17      770.96      713.93     46.78 o 
  -8   2  17      132.13      108.78     32.04 o 
  -7   2  17      153.66      152.11     32.55 o 
  -6   2  17       68.65      124.21     28.28 o 
  -5   2  17      960.27      959.09     46.13 o 
  -4   2  17       10.22       21.67     22.35 o 
  -3   2  17      240.68      287.89     30.28 o 
  -2   2  17      358.99      177.95     33.50 o 
  -1   2  17      740.42      685.74     39.10 o 
   0   2  17      268.32      327.35     50.04 o 
   1   2  17      714.23      655.73     36.49 o 
   2   2  17      265.33      260.00     28.72 o 
   3   2  17      202.01      169.18     20.04 o 
   4   2  17       22.31       14.13     23.12 o 
   5   2  17      961.87     1070.81     50.68 o 
   6   2  17       90.34      122.00     29.52 o 
   7   2  17      147.69      123.84     32.46 o 
  -7   3  17      135.83      153.04     30.05 o 
  -6   3  17      161.92      159.84     34.26 o 
  -5   3  17       77.88       67.29     26.68 o 
  -4   3  17      327.27      294.90     32.24 o 
  -3   3  17       66.41       41.22     22.62 o 
  -2   3  17      980.74      972.93     44.03 o 
  -1   3  17      147.28      136.21     23.77 o 
   0   3  17      875.95      910.86     50.56 o 
   1   3  17      122.07      194.31     23.06 o 
   2   3  17      953.85     1089.11     45.93 o 
   3   3  17       44.71       75.36     20.44 o 
   4   3  17      252.74      228.75     31.51 o 
   5   3  17       87.83      113.43     30.41 o 
   6   3  17      178.13      142.04     32.69 o 
   7   3  17      122.93      159.38     30.77 o 
  -7   4  17      286.36      275.90     34.99 o 
  -6   4  17       22.22      108.14     24.97 o 
  -5   4  17      640.73      572.10     22.03 o 
  -4   4  17      398.34      379.57     33.89 o 
  -3   4  17      646.72      680.03     37.09 o 
  -2   4  17       76.23       91.44     22.40 o 
  -1   4  17      453.32      549.57     34.66 o 
   0   4  17      868.11      855.94     34.73 o 
   1   4  17      495.60      462.47     34.78 o 
   2   4  17       46.01       32.24     25.33 o 
   3   4  17      626.89      482.10     20.79 o 
   4   4  17      402.72      403.60     35.42 o 
   5   4  17      663.28      650.19     45.60 o 
   6   4  17       29.16       14.79     28.39 o 
   7   4  17      271.60      248.81     36.98 o 
  -7   5  17      111.96      163.74     31.30 o 
  -6   5  17      372.83      418.16     39.76 o 
  -5   5  17       17.51       26.57     26.57 o 
  -4   5  17      161.54      183.94     28.08 o 
  -3   5  17      482.50      349.49     22.33 o 
  -2   5  17      396.03      357.99     32.15 o 
  -1   5  17       58.22       69.40     21.79 o 
   0   5  17     1114.43     1172.55     73.32 o 
   1   5  17       71.29       90.98     24.37 o 
   2   5  17      401.46      380.26     34.68 o 
   3   5  17      447.57      322.47     23.44 o 
   4   5  17      162.14      163.34     31.65 o 
   5   5  17       23.68       43.37     25.95 o 
   6   5  17      387.44      443.06     40.23 o 
   7   5  17      108.78       77.76     27.64 o 
  -7   6  17      675.37      668.63     46.69 o 
  -6   6  17       37.06        6.69     28.86 o 
  -5   6  17      148.84      125.25     32.88 o 
  -4   6  17      327.37      376.94     33.11 o 
  -3   6  17      251.85      330.02     29.84 o 
  -2   6  17      493.79      428.11     33.49 o 
  -1   6  17       71.47       44.21     24.64 o 
   0   6  17      545.64      595.12     27.11 o 
   1   6  17       67.96       87.69     25.91 o 
   2   6  17      491.35      443.93     36.04 o 
   3   6  17      275.23      318.88     32.24 o 
   4   6  17      364.52      329.42     37.17 o 
   5   6  17      156.89       87.45     33.76 o 
   6   6  17       47.68       70.33     28.97 o 
   7   6  17      680.95      630.36     45.92 o 
  -6   7  17      330.75      334.26     37.39 o 
  -5   7  17       73.20      129.16     29.21 o 
  -4   7  17      549.08      637.90     41.86 o 
  -3   7  17      395.79      309.58     24.48 o 
  -2   7  17       50.89       87.55     23.40 o 
  -1   7  17       20.93       12.66     22.96 o 
   0   7  17      305.94      295.60     22.53 o 
   1   7  17       43.62       84.39     23.24 o 
   2   7  17       39.75       28.55     26.08 o 
   3   7  17      403.45      387.99     39.02 o 
   4   7  17      561.43      613.63     45.02 o 
   5   7  17       76.96       28.84     33.30 o 
   6   7  17      347.56      348.44     37.51 o 
  -6   8  17       84.71       36.46     33.30 o 
  -5   8  17       20.52       28.26     28.26 o 
  -4   8  17      235.14      285.44     34.06 o 
  -3   8  17      528.31      567.87     39.74 o 
  -2   8  17      296.48      327.75     34.45 o 
  -1   8  17       57.11       91.25     26.15 o 
   0   8  17      394.41      409.61     26.65 o 
   1   8  17       35.06       19.87     26.14 o 
   2   8  17      318.26      295.60     35.80 o 
   3   8  17      538.97      550.83     41.76 o 
   4   8  17      262.36      267.24     34.56 o 
   5   8  17       26.31       10.51     30.33 o 
   6   8  17       96.52       53.53     31.80 o 
  -5   9  17      298.62      332.23     37.07 o 
  -4   9  17      223.87      251.60     34.50 o 
  -3   9  17      242.08      289.93     35.22 o 
  -2   9  17      313.02      328.04     32.78 o 
  -1   9  17       46.24       68.12     27.43 o 
   0   9  17      351.04      380.30     27.43 o 
   1   9  17       37.86       22.36     27.91 o 
   2   9  17      284.45      312.48     35.55 o 
   3   9  17      233.15      206.95     35.10 o 
   4   9  17      228.00      311.45     34.26 o 
   5   9  17      310.03      315.72     42.25 o 
  -4  10  17      149.53      168.28     32.16 o 
  -3  10  17      167.30      196.79     30.93 o 
  -2  10  17      233.19      181.13     31.30 o 
  -1  10  17      180.69      217.97     31.90 o 
   0  10  17      159.92      154.67     21.94 o 
   1  10  17      177.64      171.09     32.77 o 
   2  10  17      267.40      181.93     34.25 o 
   3  10  17      167.63      184.86     30.61 o 
   4  10  17      160.05      158.60     35.58 o 
  -3  11  17      131.17      169.61     31.53 o 
  -2  11  17      141.69      116.58     32.48 o 
  -1  11  17      149.74      125.63     34.41 o 
   0  11  17      103.02      111.07     29.03 o 
   1  11  17      164.61      185.02     34.75 o 
   2  11  17      127.07      124.62     33.89 o 
   3  11  17      122.23      154.17     34.54 o 
  -1  12  17      120.82       72.14     32.77 o 
   0  12  17       16.44       47.85     19.94 o 
   1  12  17      112.77      138.79     31.17 o 
   0   0  18      410.71      499.58     25.72 o 
   1   0  18      520.58      592.72    367.53 o 
   2   0  18      540.62      511.03     75.21 o 
   3   0  18      206.39      202.79     18.23 o 
   4   0  18      427.75      517.77     40.81 o 
   5   0  18       79.51      107.48     20.38 o 
   6   0  18       11.27       64.01     16.94 o 
   7   0  18      903.78      910.38     34.57 o 
  -7   1  18       10.62       35.45     25.46 o 
  -6   1  18      827.94      865.86     46.31 o 
  -5   1  18       65.15       26.61     26.61 o 
  -4   1  18      388.82      416.39     34.87 o 
  -3   1  18        5.59        1.37     19.92 o 
  -2   1  18        0.66       24.78     24.78 o 
  -1   1  18       44.65        7.78     21.78 o 
   0   1  18     3721.23     3926.66     57.36 o 
   1   1  18       39.17       23.72     20.37 o 
   2   1  18        4.61       25.88     25.88 o 
   3   1  18        7.18        5.65     22.23 o 
   4   1  18      450.50      474.39     37.33 o 
   5   1  18       56.02       46.30     27.51 o 
   6   1  18      839.91      869.08     49.98 o 
   7   1  18       11.81       16.54     29.18 o 
  -7   2  18      579.32      635.19     42.78 o 
  -6   2  18       40.30       29.03     29.52 o 
  -5   2  18       92.06       68.41     30.35 o 
  -4   2  18      320.14      358.23     33.95 o 
  -3   2  18      441.83      421.79     35.23 o 
  -2   2  18      294.07      272.60     41.95 o 
  -1   2  18      940.63      960.26     44.57 o 
   0   2  18        6.17        3.26     15.54 o 
   1   2  18      924.56      926.76     46.51 o 
   2   2  18      334.53      356.96     33.19 o 
   3   2  18      477.24      417.25     21.08 o 
   4   2  18      344.34      410.34     33.87 o 
   5   2  18       99.92       26.68     31.50 o 
   6   2  18       49.91       47.42     27.46 o 
   7   2  18      577.26      718.22     43.33 o 
  -7   3  18        8.71       15.17     27.98 o 
  -6   3  18      482.91      472.21     40.51 o 
  -5   3  18      751.84      687.64     44.83 o 
  -4   3  18      250.50      312.79     33.75 o 
  -3   3  18       80.25       99.94     25.79 o 
  -2   3  18       12.16        5.20     21.29 o 
  -1   3  18      536.80      568.58     35.84 o 
   0   3  18     1780.09     1601.29     43.87 o 
   1   3  18      559.48      515.53     36.49 o 
   2   3  18       20.27        9.75     21.99 o 
   3   3  18       98.55      155.77     27.64 o 
   4   3  18      280.15      305.00     34.63 o 
   5   3  18      826.12      753.92     46.42 o 
   6   3  18      487.04      526.89     40.19 o 
   7   3  18        9.47       28.89     27.31 o 
  -7   4  18      307.72      381.96     37.04 o 
  -6   4  18      494.12      434.56     39.64 o 
  -5   4  18       89.67       23.20     22.87 o 
  -4   4  18      341.95      335.90     33.77 o 
  -3   4  18       53.35       22.20     24.69 o 
  -2   4  18      179.98      182.86     28.18 o 
  -1   4  18      167.67      195.46     27.73 o 
   0   4  18        1.26       23.55     21.64 o 
   1   4  18      192.09      181.11     30.89 o 
   2   4  18      273.38      237.20     31.11 o 
   3   4  18       25.71       28.29     23.17 o 
   4   4  18      396.99      418.82     34.92 o 
   5   4  18       90.86       97.59     28.23 o 
   6   4  18      528.08      432.30     40.22 o 
   7   4  18      305.55      322.45     37.05 o 
  -6   5  18       65.75       82.78     28.18 o 
  -5   5  18      620.36      714.62     42.09 o 
  -4   5  18       79.54      101.31     25.61 o 
  -3   5  18       79.60       17.08     24.48 o 
  -2   5  18       25.22       32.68     22.17 o 
  -1   5  18      655.89      704.02     39.24 o 
   0   5  18      354.27      382.87     41.95 o 
   1   5  18      658.77      716.77     40.53 o 
   2   5  18       20.83       30.81     25.00 o 
   3   5  18       82.52       27.48     22.19 o 
   4   5  18       71.80       81.39     27.77 o 
   5   5  18      664.64      719.40     46.71 o 
   6   5  18       63.73       56.69     29.83 o 
  -6   6  18      196.45      247.48     33.21 o 
  -5   6  18        3.91       11.31     26.50 o 
  -4   6  18      199.72      261.45     34.21 o 
  -3   6  18       68.33       40.75     23.31 o 
  -2   6  18      628.29      678.17     39.57 o 
  -1   6  18       99.35      118.75     25.66 o 
   0   6  18        6.18        3.62     16.30 o 
   1   6  18      105.36       42.59     26.42 o 
   2   6  18      569.17      627.58     41.16 o 
   3   6  18       67.63       42.55     24.16 o 
   4   6  18      184.61       49.07     24.46 o 
   5   6  18        4.13        5.08     29.31 o 
   6   6  18      203.11      217.93     33.50 o 
  -6   7  18        1.91        5.13     26.76 o 
  -5   7  18      677.77      747.97     43.76 o 
  -4   7  18       10.73       17.28     23.41 o 
  -3   7  18      167.71      190.98     31.37 o 
  -2   7  18        6.90        2.91     23.76 o 
  -1   7  18      662.63      730.53     41.59 o 
   0   7  18      214.23      240.22     22.86 o 
   1   7  18      640.59      706.44     42.01 o 
   2   7  18        8.06       21.93     24.37 o 
   3   7  18      185.09      152.75     33.54 o 
   4   7  18       14.68       27.64     27.64 o 
   5   7  18      712.19      760.29     48.49 o 
   6   7  18        1.37        0.00     26.99 o 
  -5   8  18       80.41       74.20     27.52 o 
  -4   8  18      198.11      189.73     33.83 o 
  -3   8  18       21.51        0.00     29.47 o 
  -2   8  18      269.74      299.26     33.10 o 
  -1   8  18      201.85      167.03     30.75 o 
   0   8  18      189.10      209.26     40.17 o 
   1   8  18      179.75      146.07     31.76 o 
   2   8  18      214.87      329.22     32.26 o 
   3   8  18       19.27       28.20     28.20 o 
   4   8  18      170.28      216.40     31.33 o 
   5   8  18       87.74       72.75     28.74 o 
  -4   9  18      139.69      131.84     32.02 o 
  -3   9  18       49.69       38.73     25.93 o 
  -2   9  18       71.96       57.10     27.43 o 
  -1   9  18      154.00      164.54     30.34 o 
   0   9  18      179.23      148.47     23.75 o 
   1   9  18      122.54      132.14     32.44 o 
   2   9  18       58.60       47.37     26.42 o 
   3   9  18       49.29       13.88     30.98 o 
   4   9  18      133.53      145.66     32.22 o 
  -3  10  18      217.36      227.65     37.68 o 
  -2  10  18      107.11      131.86     28.69 o 
  -1  10  18      166.25      152.94     33.19 o 
   0  10  18       33.52       38.12     26.99 o 
   1  10  18      156.06      197.08     33.43 o 
   2  10  18       86.89      125.95     29.94 o 
   3  10  18      174.52      140.92     33.28 o 
  -2  11  18       27.98       20.49     26.08 o 
  -1  11  18      119.69      146.25     30.75 o 
   0  11  18      388.14      342.92     26.06 o 
   1  11  18      131.16       84.85     32.63 o 
   2  11  18       25.67       39.55     26.21 o 
   1   0  19      339.89      117.89    135.75 o 
   2   0  19     1020.20      882.10    612.42 o 
   3   0  19      443.31      419.75     25.81 o 
   4   0  19      130.38      166.84     20.87 o 
   5   0  19      239.02      234.47     32.10 o 
   6   0  19      162.23      146.94     22.36 o 
   7   0  19       16.14       24.38     18.93 o 
  -7   1  19       29.89       56.90     27.90 o 
  -6   1  19       48.02      123.36     26.50 o 
  -5   1  19      960.08      992.70     51.01 o 
  -4   1  19       47.45       22.80     27.74 o 
  -3   1  19       31.05       45.11     24.18 o 
  -2   1  19      382.89      382.37     33.79 o 
  -1   1  19      223.12      173.69     22.19 o 
   0   1  19       12.12      428.90    429.25 o 
   1   1  19      245.90      190.35     23.21 o 
   2   1  19      369.08      406.76     34.87 o 
   3   1  19       40.23       68.67     23.88 o 
   4   1  19       45.37       12.44     29.88 o 
   5   1  19      920.49     1036.55     50.76 o 
   6   1  19       36.52       70.92     26.53 o 
   7   1  19       28.26        3.31     30.40 o 
  -7   2  19      172.53      205.97     33.91 o 
  -6   2  19      196.14      179.34     34.41 o 
  -5   2  19       76.33       41.22     28.63 o 
  -4   2  19      311.83      344.43     33.39 o 
  -3   2  19       87.39       47.65     25.68 o 
  -2   2  19      990.98      866.08     49.93 o 
  -1   2  19      564.27      528.43     39.17 o 
   0   2  19       19.56       14.65     17.37 o 
   1   2  19      532.47      552.72     40.28 o 
   2   2  19      942.33      848.45     46.03 o 
   3   2  19       76.60       63.57     26.24 o 
   4   2  19      269.03      295.47     35.07 o 
   5   2  19       67.04       48.88     29.60 o 
   6   2  19      186.37      204.40     33.71 o 
  -6   3  19      102.84       63.18     31.26 o 
  -5   3  19      366.90      414.52     34.49 o 
  -4   3  19      103.51       84.75     27.81 o 
  -3   3  19      130.16      123.10     29.49 o 
  -2   3  19      132.38      127.66     28.78 o 
  -1   3  19      410.74      423.36     35.31 o 
   0   3  19      137.56      165.28     20.69 o 
   1   3  19      444.92      457.44     34.81 o 
   2   3  19      141.46      130.60     28.23 o 
   3   3  19      101.85      112.19     27.96 o 
   4   3  19       81.73      135.75     26.04 o 
   5   3  19      358.35      400.48     38.09 o 
   6   3  19       79.14       59.54     32.44 o 
  -6   4  19      109.11      110.19     28.33 o 
  -5   4  19       68.76       35.19     23.41 o 
  -4   4  19      212.91      250.40     31.87 o 
  -3   4  19      226.70      244.25     33.69 o 
  -2   4  19      642.79      660.87     41.08 o 
  -1   4  19      502.62      555.21     37.23 o 
   0   4  19      408.36      382.49     23.57 o 
   1   4  19      503.70      525.70     37.37 o 
   2   4  19      609.09      687.66     41.96 o 
   3   4  19      199.28      275.39     32.39 o 
   4   4  19      175.69      263.13     31.29 o 
   5   4  19       68.62       67.24     28.64 o 
   6   4  19      115.20       96.47     31.62 o 
  -6   5  19       75.07       50.41     30.56 o 
  -5   5  19      171.25      134.34     33.15 o 
  -4   5  19       80.19       96.08     27.93 o 
  -3   5  19      263.63      248.06     31.66 o 
  -2   5  19       26.18       17.26     23.13 o 
  -1   5  19       39.02       98.32     24.92 o 
   0   5  19      726.04      846.14     36.70 o 
   1   5  19       69.21       45.08     26.35 o 
   2   5  19       25.13        7.67     23.88 o 
   3   5  19      247.00      211.07     33.38 o 
   4   5  19       81.68       97.62     28.31 o 
   5   5  19      169.82      182.69     33.73 o 
   6   5  19       76.79      107.97     29.35 o 
  -5   6  19       69.28       49.34     29.07 o 
  -4   6  19      547.11      500.14     39.55 o 
  -3   6  19      220.06      239.63     31.43 o 
  -2   6  19      136.09      175.00     27.35 o 
  -1   6  19      305.02      301.49     32.03 o 
   0   6  19        5.00       22.13     17.19 o 
   1   6  19      268.86      226.89     30.43 o 
   2   6  19      129.71      126.85     29.21 o 
   3   6  19      179.31      147.26     32.38 o 
   4   6  19      527.49      416.87     25.46 o 
   5   6  19       67.88      112.71     28.50 o 
  -5   7  19       51.79       43.42     27.20 o 
  -4   7  19      335.90      337.15     37.11 o 
  -3   7  19      304.31      303.09     35.63 o 
  -2   7  19       17.95       48.31     24.95 o 
  -1   7  19       16.18        7.73     24.85 o 
   0   7  19      310.79      301.39     37.65 o 
   1   7  19       11.71       61.96     22.30 o 
   2   7  19        8.90       19.49     26.84 o 
   3   7  19      311.57      315.61     36.92 o 
   4   7  19      376.43      414.12     40.30 o 
   5   7  19       53.03       14.08     30.42 o 
  -4   8  19      178.98      155.00     33.53 o 
  -3   8  19      368.12      410.08     34.47 o 
  -2   8  19      181.98      167.02     29.91 o 
  -1   8  19      215.64      153.74     32.57 o 
   0   8  19      316.81      371.06     24.14 o 
   1   8  19      170.70      175.71     30.09 o 
   2   8  19      179.74      159.55     33.40 o 
   3   8  19      333.76      411.56     37.01 o 
   4   8  19      192.12      265.93     37.07 o 
  -3   9  19      137.98       85.06     30.75 o 
  -2   9  19       97.93      110.07     30.25 o 
  -1   9  19       12.72       27.94     24.74 o 
   0   9  19       18.01       22.65     19.32 o 
   1   9  19       14.65       30.44     26.63 o 
   2   9  19       96.32       67.39     32.13 o 
   3   9  19      163.70      200.92     32.28 o 
  -2  10  19      132.31      168.61     30.75 o 
  -1  10  19      166.43      165.47     33.22 o 
   0  10  19       52.72       59.19     19.56 o 
   1  10  19      202.47      198.43     33.63 o 
   2  10  19      116.66      136.25     32.45 o 
   0   0  20     1337.48     1459.01     39.98 o 
   1   0  20       47.76       63.56     19.29 o 
   2   0  20       93.02      148.57    214.26 o 
   3   0  20       37.60       32.05     18.86 o 
   4   0  20      348.05      388.32     25.84 o 
   5   0  20       12.21       10.99     21.16 o 
   6   0  20      467.68      565.10     44.55 o 
  -6   1  20       19.95       18.84     27.93 o 
  -5   1  20        1.96       11.55     26.40 o 
  -4   1  20        1.98        9.61     24.76 o 
  -3   1  20      435.12      510.66     37.16 o 
  -2   1  20       40.52        8.93     29.56 o 
  -1   1  20      532.80      608.37     42.21 o 
   0   1  20      377.84      384.42     24.27 o 
   1   1  20      527.56      475.75     23.64 o 
   2   1  20       38.83        0.00     27.07 o 
   3   1  20      455.02      476.96     40.49 o 
   4   1  20        1.17        9.69     26.01 o 
   5   1  20        1.01       28.89     28.89 o 
   6   1  20       20.16        4.98     26.45 o 
  -6   2  20      386.84      434.97     37.59 o 
  -5   2  20      144.87      154.55     31.36 o 
  -4   2  20      312.43      359.14     36.13 o 
  -3   2  20       26.81        6.04     28.50 o 
  -2   2  20       31.32       43.26     43.26 o 
  -1   2  20      139.86       65.94     34.60 o 
   0   2  20      490.08      619.57     29.05 o 
   1   2  20      159.78      145.28     31.44 o 
   2   2  20       29.45       32.48     32.48 o 
   3   2  20       24.12       77.95     25.57 o 
   4   2  20      351.48      363.57     37.19 o 
   5   2  20      178.50      122.59     32.67 o 
   6   2  20      401.25      393.30     40.57 o 
  -6   3  20      102.58      116.86     31.26 o 
  -5   3  20       19.76       32.79     26.08 o 
  -4   3  20       26.50       22.18     27.24 o 
  -3   3  20      284.93      224.10     33.15 o 
  -2   3  20      316.24      298.19     33.23 o 
  -1   3  20      107.29      162.94     26.54 o 
   0   3  20      430.61      381.55     47.74 o 
   1   3  20      113.54      178.82     27.57 o 
   2   3  20      317.40      278.54     35.12 o 
   3   3  20      325.96      273.88     35.38 o 
   4   3  20       34.18       14.99     27.94 o 
   5   3  20       21.78       50.94     27.37 o 
   6   3  20      113.93      168.88     32.24 o 
  -5   4  20      320.95      291.23     26.29 o 
  -4   4  20      140.71      128.37     30.65 o 
  -3   4  20       66.15       68.93     23.84 o 
  -2   4  20        6.05        1.47     24.00 o 
  -1   4  20      264.18      301.36     32.22 o 
   0   4  20      206.73      260.55     22.41 o 
   1   4  20      307.08      295.82     33.71 o 
   2   4  20        3.15        7.97     25.84 o 
   3   4  20       65.17       88.21     28.95 o 
   4   4  20      154.24      158.06     32.32 o 
   5   4  20      360.36      442.27     38.98 o 
  -5   5  20       10.36        8.36     26.45 o 
  -4   5  20      164.24      183.92     31.10 o 
  -3   5  20      136.15      179.34     28.08 o 
  -2   5  20      537.14      560.19     36.93 o 
  -1   5  20       34.56       34.85     25.43 o 
   0   5  20      131.86      176.08     39.54 o 
   1   5  20       43.45       93.06     26.17 o 
   2   5  20      513.12      555.64     40.17 o 
   3   5  20      152.56      164.42     31.04 o 
   4   5  20      149.21      182.48     32.64 o 
   5   5  20       10.13       29.60     23.62 o 
  -5   6  20      515.37      535.68     40.83 o 
  -4   6  20       27.56       32.43     26.69 o 
  -3   6  20       64.18       59.63     27.46 o 
  -2   6  20       41.75       74.87     24.64 o 
  -1   6  20      256.52      291.34     33.79 o 
   0   6  20       27.56       48.76     18.34 o 
   1   6  20      249.87      273.57     35.82 o 
   2   6  20       41.10       62.56     24.41 o 
   3   6  20       83.62       74.39     31.98 o 
   4   6  20       24.35       41.56     24.74 o 
   5   6  20      559.34      550.49     42.44 o 
  -4   7  20      325.34      261.09     36.36 o 
  -3   7  20       21.61       41.45     27.74 o 
  -2   7  20      413.56      438.15     36.34 o 
  -1   7  20       17.96        6.28     24.48 o 
   0   7  20       10.28       51.88     17.36 o 
   1   7  20       15.56        8.17     25.65 o 
   2   7  20      358.09      348.36     39.73 o 
   3   7  20       18.11       51.62     24.99 o 
   4   7  20      312.99      312.50     36.24 o 
  -3   8  20       24.10       24.29     27.91 o 
  -2   8  20       78.33       30.46     28.31 o 
  -1   8  20      317.21      304.38     38.05 o 
   0   8  20        3.54        0.36     17.83 o 
   1   8  20      291.66      328.71     35.83 o 
   2   8  20       71.48       49.78     27.17 o 
   3   8  20       36.23       64.76     25.75 o 
  -2   9  20      224.36      211.98     30.99 o 
  -1   9  20       23.12       34.95     25.94 o 
   0   9  20        7.77       34.85     16.97 o 
   1   9  20       24.70       44.78     27.83 o 
   2   9  20      209.97      175.18     33.70 o 
   1   0  21      210.64      280.16     23.91 o 
   2   0  21      160.15       45.59    291.70 o 
   3   0  21       62.30       12.21     47.95 o 
   4   0  21      130.38      163.94     40.81 o 
   5   0  21      447.01      447.43    298.22 o 
  -5   1  21      216.49      206.29     27.07 o 
  -4   1  21      265.46      254.14     36.26 o 
  -3   1  21        0.87        9.77     26.61 o 
  -2   1  21      399.44      385.44     37.80 o 
  -1   1  21      161.96      143.61     33.97 o 
   0   1  21        2.87      117.75    117.75 o 
   1   1  21      187.74      162.79     23.56 o 
   2   1  21      377.81      408.27     38.16 o 
   3   1  21        2.92       31.57     31.57 o 
   4   1  21      266.60      261.10     33.53 o 
   5   1  21      193.41      271.01     33.85 o 
  -5   2  21      454.91      465.04     40.54 o 
  -4   2  21       79.09      110.24     29.59 o 
  -3   2  21      324.90      291.15     36.54 o 
  -2   2  21      224.14      184.70     33.77 o 
  -1   2  21      149.55      128.56     32.06 o 
   0   2  21      226.20      199.97     23.34 o 
   1   2  21      128.41      154.79     30.37 o 
   2   2  21      257.09      256.72     34.95 o 
   3   2  21      317.30      308.44     35.84 o 
   4   2  21       75.00       99.82     30.61 o 
   5   2  21      468.64      524.47     41.34 o 
  -5   3  21       41.38       38.69     23.93 o 
  -4   3  21      318.17      318.94     38.29 o 
  -3   3  21       63.48       28.71     28.05 o 
  -2   3  21      377.68      439.13     36.72 o 
  -1   3  21      270.45      244.37     34.20 o 
   0   3  21      126.18      153.67     30.86 o 
   1   3  21      279.99      264.89     33.02 o 
   2   3  21      383.54      497.98     38.83 o 
   3   3  21       39.48       20.05     29.89 o 
   4   3  21      322.66      326.43     35.64 o 
   5   3  21       39.83        3.50     30.72 o 
  -5   4  21      130.51       18.43     26.96 o 
  -4   4  21      107.90      111.08     28.62 o 
  -3   4  21      255.87      231.31     24.49 o 
  -2   4  21       12.87        3.05     25.69 o 
  -1   4  21      122.61      200.09     28.94 o 
   0   4  21      596.68      731.07     30.63 o 
   1   4  21      136.78      116.64     29.41 o 
   2   4  21       10.10        4.93     24.50 o 
   3   4  21      250.25      265.73     35.51 o 
   4   4  21      136.23      126.03     31.06 o 
   5   4  21      129.46      178.06     33.75 o 
  -4   5  21      204.88      213.01     35.10 o 
  -3   5  21       77.70      145.33     27.10 o 
  -2   5  21      102.28      140.85     28.17 o 
  -1   5  21      278.93      252.47     25.93 o 
   0   5  21      102.75      130.75     20.97 o 
   1   5  21      291.84      355.98     35.38 o 
   2   5  21      105.83      118.98     32.05 o 
   3   5  21       86.95      112.92     29.72 o 
   4   5  21      184.63      202.04     32.25 o 
  -4   6  21      273.10      261.90     36.11 o 
  -3   6  21      292.26      353.94     34.44 o 
  -2   6  21       62.30      121.55     26.95 o 
  -1   6  21      192.18      210.15     32.68 o 
   0   6  21      604.24      564.81     31.05 o 
   1   6  21      156.82      124.86     33.98 o 
   2   6  21       62.74       34.00     28.06 o 
   3   6  21      271.09      304.79     36.07 o 
   4   6  21      304.96      316.30     38.31 o 
  -3   7  21      111.83      108.78     30.36 o 
  -2   7  21       19.54       36.74     23.79 o 
  -1   7  21      307.77      259.38     34.43 o 
   0   7  21      268.70      233.92     25.17 o 
   1   7  21      303.21      301.04     34.78 o 
   2   7  21       21.97       74.05     27.33 o 
   3   7  21      109.07       48.99     33.67 o 
  -2   8  21       60.27       35.71     27.15 o 
  -1   8  21       48.88       63.09     27.41 o 
   0   8  21       89.07      125.80     21.29 o 
   1   8  21       53.45       46.28     28.59 o 
   2   8  21       52.55       59.27     27.91 o 
   0   0  22       55.63       47.58     23.16 o 
   1   0  22       82.56       95.37     40.61 o 
   2   0  22       24.76       19.91     19.91 o 
   3   0  22      700.10      787.90     36.57 o 
   4   0  22       12.10        0.80     19.21 o 
  -4   1  22      381.21      430.26     40.18 o 
  -3   1  22        8.30       28.88     28.88 o 
  -2   1  22       13.06       29.12     29.12 o 
  -1   1  22       12.00        8.11     27.01 o 
   0   1  22      458.02      537.00     28.96 o 
   1   1  22       16.57       21.58     25.69 o 
   2   1  22       10.31        5.09     28.68 o 
   3   1  22        9.28       51.04     25.60 o 
   4   1  22      371.22      313.60     43.36 o 
  -4   2  22       71.74       83.06     28.79 o 
  -3   2  22      294.49      388.63     35.90 o 
  -2   2  22       70.64       11.49     34.28 o 
  -1   2  22       89.52       29.19     24.88 o 
   0   2  22       13.21        9.01     34.52 o 
   1   2  22       78.75       26.70     25.34 o 
   2   2  22       78.15       75.91     30.26 o 
   3   2  22      292.56      256.94     25.57 o 
   4   2  22       77.34       48.38     31.67 o 
  -4   3  22      239.21      193.04     35.14 o 
  -3   3  22       26.93        1.58     27.37 o 
  -2   3  22       12.62       30.18     30.18 o 
  -1   3  22      120.74       56.55     34.22 o 
   0   3  22      494.67      602.18     60.54 o 
   1   3  22      139.05      105.34     32.14 o 
   2   3  22       11.37       22.12     25.99 o 
   3   3  22       19.65       24.08     28.36 o 
   4   3  22      206.12      177.78     36.45 o 
  -4   4  22       33.39       23.29     27.23 o 
  -3   4  22      196.02      175.01     24.11 o 
  -2   4  22      280.60      291.96     34.97 o 
  -1   4  22       30.38       30.84     32.77 o 
   0   4  22        5.98        9.75     19.52 o 
   1   4  22       31.92       75.64     29.20 o 
   2   4  22      302.08      303.95     37.56 o 
   3   4  22      183.61      149.26     33.09 o 
   4   4  22       39.62       68.43     28.92 o 
  -3   5  22       31.90        0.00     27.45 o 
  -2   5  22       71.54       54.76     29.22 o 
  -1   5  22      302.83      266.63     29.02 o 
   0   5  22       90.44       69.73     22.31 o 
   1   5  22      310.88      289.36     39.61 o 
   2   5  22       68.37       41.32     31.56 o 
   3   5  22       32.55       17.46     27.88 o 
  -2   6  22      252.83      279.35     34.72 o 
  -1   6  22       25.23        0.00     29.65 o 
   0   6  22        0.64       13.41     18.94 o 
   1   6  22       23.80       45.97     27.94 o 
   2   6  22      261.15      291.01     36.95 o 
  -1   7  22      337.42      363.53     35.73 o 
   0   7  22       14.05       14.74     19.00 o 
   1   7  22      350.75      335.26     37.99 o 
   1   0  23      263.60      172.56    140.13 o 
   2   0  23      204.44      169.28     24.19 o 
   3   0  23        2.81      121.57    153.65 o 
  -3   1  23       55.21       51.89     30.91 o 
  -2   1  23      175.51      232.64     33.26 o 
  -1   1  23      299.72      457.02     35.09 o 
   0   1  23        4.15        6.98     76.87 o 
   1   1  23      286.50      242.78     23.98 o 
   2   1  23      196.96      251.02     34.05 o 
   3   1  23       49.22       45.20     28.37 o 
  -3   2  23       52.63       85.25     26.80 o 
  -2   2  23      171.64      160.34     33.83 o 
  -1   2  23      212.83       53.78     24.87 o 
   0   2  23      150.15      177.39     54.49 o 
   1   2  23      222.10      280.33     36.84 o 
   2   2  23      162.36      147.59     32.40 o 
   3   2  23       34.77       33.25     28.78 o 
  -3   3  23      114.68       38.84     27.07 o 
  -2   3  23       37.36       85.02     26.93 o 
  -1   3  23      352.83      397.07     39.61 o 
   0   3  23      174.17      180.77     23.94 o 
   1   3  23      359.78      400.85     39.30 o 
   2   3  23       57.95       24.29     28.33 o 
   3   3  23      134.12       25.67     25.67 o 
  -2   4  23       67.96       79.29     29.26 o 
  -1   4  23      204.23      198.43     33.59 o 
   0   4  23       77.57       78.94     21.44 o 
   1   4  23      224.28      192.85     34.14 o 
   2   4  23       76.24       66.30     28.36 o 
  -1   5  23      136.87      135.02     31.01 o 
   0   5  23      278.50      288.66     29.96 o 
   1   5  23      137.66      103.57     31.87 o 
   0   0  24      298.08      362.48    205.93 o 
   1   0  24        9.02       12.90     19.08 o 
  -1   1  24       51.37       20.83     27.02 o 
   0   1  24        4.23       13.94     18.72 o 
   1   1  24       38.38       28.68     28.68 o 
  -1   2  24       45.63        0.00     27.23 o 
   0   2  24      190.12      186.05     34.70 o 
   1   2  24       57.35       36.81     31.74 o 
                                                 
